# Supplementary material for: RNA-seq analysis for detecting quantitative trait-associated genes
Source: Sci Rep. 2016 Apr 13;6:24375. doi: 10.1038/srep24375 (PMC4829873; doi:10.1038/srep24375)
Supplement: Supplementary Data [file srep24375-s2.xls]

## Sheet: Holstein_results
Gene_symbol	ID	Chr	P_DESeq	FDR_DESeq	P_M1	FDR_M1	P_M2	FDR_M2	P_Robust	FDR_Robust	Combined_P
HNRNPL	NM_001192030	chr18	0.000254739	0.285954	0.000300893	0.856331	4.06068e-05	0.27572	0.000402477	0.905549	9.21541e-12
TOX4	NM_001075707	chr10	2.81864e-05	0.093466	0.00131298	0.856331	0.000859081	0.842004	0.00159366	0.905549	2.67738e-10
ALB	NM_180992	chr6	0.00508212	1	0.000224527	0.856331	0.000776094	0.842004	0.00100944	0.905549	3.55115e-09
NOS3	NM_181037	chr4	0.000154399	1	0.00258563	0.856331	0.00717702	0.842004	0.00284121	0.905549	2.54575e-08
SF3B3	NM_001077851	chr18	0.00861455	0.969087	0.00084848	0.856331	0.00156417	0.842004	0.00084848	0.905549	2.97403e-08
CXADR	NM_174298	chr1	0.00910347	1	0.00265696	0.856331	0.000802496	0.842004	0.00062697	0.905549	3.63584e-08
EIF3L	NM_001035296	chr5	0.00294879	0.814849	0.002321	0.856331	0.000948765	0.842004	0.002321	0.905549	4.39342e-08
SARDH	NM_001193041	chr11	0.0011265	1	0.00261297	0.856331	0.00407189	0.842004	0.00169215	0.905549	5.71193e-08
SPTSSB	NM_001110774	chr1	0.000131742	1	0.0138049	0.856331	0.00234571	0.842004	0.00731841	0.905549	8.35759e-08
PLS1	NM_001103299	chr1	0.0081997	1	0.00119333	0.856331	0.00361526	0.842004	0.00122348	0.905549	1.11424e-07
LEPREL1	NM_001100345	chr1	0.00122875	1	0.00286349	0.856331	0.00566706	0.842004	0.00548339	0.905549	2.51265e-07
MIA	NM_173936	chr18	0.00034809	1	0.0053874	0.856331	0.00655861	0.842004	0.0124892	0.905549	3.38231e-07
TIMP4	NM_001045871	chr22	0.00916496	1	0.00182317	0.856331	0.00436549	0.842004	0.00237779	0.905549	3.76066e-07
SLC5A11	NM_001034660	chr25	0.0258284	1	0.00227028	0.856331	0.00192062	0.842004	0.00183636	0.905549	4.3844e-07
FOXA1	NM_001206029	chr21	0.0344015	1	0.00202346	0.856331	0.00238958	0.842004	0.00140844	0.905549	4.88764e-07
CCNB1IP1	NM_001046565	chr10	0.00410019	1	0.0100288	0.856331	0.00261281	0.842004	0.00270577	0.905549	5.89767e-07
GALNTL1	NM_001101127	chr10	0.00123307	1	0.00401471	0.856331	0.0103902	0.842004	0.0070532	0.905549	7.14988e-07
PORCN	NM_001101208	chrX	0.00839615	1	0.00426064	0.856331	0.00516247	0.842004	0.00349225	0.905549	1.17736e-06
ZNF642	NM_001102063	chr3	0.0239679	0.969087	0.00211426	0.856331	0.00639537	0.842004	0.00211426	0.905549	1.24067e-06
ECT2L	NM_001191539	chr9	0.00706585	1	0.00641943	0.856331	0.00235034	0.842004	0.00681501	0.905549	1.30514e-06
ZMYND17	NM_001205641	chr28	0.0248391	1	0.00431143	0.856331	0.00110441	0.842004	0.00762259	0.905549	1.57262e-06
CBY1	NM_174739	chr5	0.000860551	0.475598	0.00927482	0.856331	0.0116673	0.842004	0.00996981	0.905549	1.61298e-06
SGCE	NM_001075145	chr4	0.00452251	1	0.00831072	0.856331	0.00638354	0.842004	0.00500503	0.905549	2.0136e-06
BAIAP2L2	NM_001035498	chr5	0.0176106	1	0.00891172	0.856331	0.0033652	0.842004	0.00392368	0.905549	3.21849e-06
RBMX2	NM_001256589	chrX	0.0152422	0.969087	0.00978427	0.856331	0.00481733	0.842004	0.00315888	0.905549	3.47938e-06
DDX31	NM_001101886	chr11	0.0167301	0.969087	0.00736255	0.856331	0.00311285	0.842004	0.00903137	0.905549	4.99513e-06
CLDN6	NM_001205697	chr25	0.00126807	1	0.009697	0.856331	0.0108717	0.842004	0.0311951	0.905549	5.85404e-06
FAM193B	NM_001046433	chr7	0.00954757	0.969087	0.00782231	0.856331	0.0157983	0.842004	0.00400856	0.905549	6.51706e-06
DNASE1	NM_174534	chr25	0.00744647	1	0.0112441	0.856331	0.0053545	0.842004	0.0107358	0.905549	6.61499e-06
DYX1C1	NM_001206188	chr10	0.0150152	1	0.0103065	0.856331	0.00233331	0.842004	0.0158352	0.905549	7.6597e-06
PROSC	NM_001034357	chr27	0.0232496	0.969087	0.00834535	0.856331	0.00320416	0.842004	0.0096951	0.905549	8.01082e-06
NUDCD2	NM_001040553	chr7	0.0627869	0.969087	0.00420723	0.856331	0.00850154	0.842004	0.00269814	0.905549	8.04696e-06
COPA	NM_001105645	chr3	0.00580607	0.969087	0.0105231	0.856331	0.00912604	0.842004	0.0117515	0.905549	8.60018e-06
SLC4A1	NM_181036	chr19	0.120058	1	0.00242505	0.856331	0.00717018	0.842004	0.00351227	0.905549	9.46174e-06
CHST1	NM_001083648	chr15	0.00342602	1	0.0198037	0.856331	0.00608481	0.842004	0.0260795	0.905549	1.31022e-05
SAMD4A	NM_001206853	chr10	0.108342	1	0.00272365	0.856331	0.00986024	0.842004	0.00379997	0.905549	1.33998e-05
AMPH	NM_001098130	chr4	0.0138348	1	0.0237041	0.856331	0.00743069	0.842004	0.00576683	0.905549	1.64083e-05
EIF3CL	NM_001034618	chr25	0.0391327	0.969087	0.00416519	0.856331	0.0104518	0.842004	0.0091543	0.905549	1.79144e-05
TMEM206	NM_001046580	chr16	0.0150827	0.969087	0.0192826	0.856331	0.00716481	0.842004	0.00772465	0.905549	1.83984e-05
EVPL	NM_001205676	chr19	0.0031623	1	0.0166659	0.856331	0.0212738	0.842004	0.0199288	0.905549	2.42433e-05
KLK12	NM_001193190	chr18	0.00263035	1	0.0135877	0.856331	0.0368714	0.842004	0.0176557	0.905549	2.50815e-05
FXYD3	NM_001079646	chr18	0.000295349	1	0.0316495	0.856331	0.0541703	0.842004	0.0462623	0.905549	2.5225e-05
SNX29	NM_001076862	chr25	0.00530336	1	0.0210575	0.856331	0.0109294	0.842004	0.0210575	0.905549	2.72659e-05
JUB	NM_001192517	chr10	0.000287779	1	0.0406456	0.856331	0.0587898	0.842004	0.0402268	0.905549	2.89992e-05
TEX35	NM_001077123	chr16	0.0494769	1	0.0076595	0.856331	0.0134017	0.842004	0.0072325	0.905549	3.67655e-05
LYZ2	NM_180999	chr5	0.0323253	1	0.0115812	0.856331	0.0257767	0.842004	0.00389265	0.905549	3.74592e-05
RASSF8	NM_001024549	chr5	0.0170191	1	0.012684	0.856331	0.00531751	0.842004	0.0330272	0.905549	3.77488e-05
FAM53C	NM_001046366	chr7	0.0611716	0.969087	0.0066484	0.856331	0.0144968	0.842004	0.0073555	0.905549	4.22304e-05
RGNEF	NM_001102307	chr20	0.0174199	1	0.0116553	0.856331	0.0187455	0.842004	0.0116553	0.905549	4.30356e-05
MORF4L2	NM_001099084	chrX	0.00292094	0.814849	0.0273322	0.856331	0.0301168	0.842004	0.0190871	0.905549	4.42722e-05
CCDC73	NM_001192547	chr15	0.0168528	1	0.0152823	0.856331	0.0129257	0.842004	0.0144158	0.905549	4.59519e-05
MIR2397	NR_031173	chr26	0.0411847	1	0.00924446	0.856331	0.0146678	0.842004	0.00947607	0.905549	4.98486e-05
IGSF9	NM_001205532	chr3	0.00448611	1	0.0376591	0.856331	0.0109738	0.842004	0.0312303	0.905549	5.37209e-05
SEC23B	NM_001034626	chr13	0.0135667	0.969087	0.025593	0.856331	0.0395412	0.842004	0.00433918	0.905549	5.50089e-05
PSMD11	NM_001046148	chr19	0.0152364	0.969087	0.0210032	0.856331	0.00858229	0.842004	0.0270363	0.905549	6.6044e-05
CTXN1	NM_001105494	chr7	0.0632652	1	0.00845037	0.856331	0.0202048	0.842004	0.00730566	0.905549	6.94606e-05
PHKA2	NM_001191545	chrX	0.00889672	0.969087	0.0309769	0.856331	0.0100304	0.842004	0.0292348	0.905549	7.08426e-05
SLC2A5	NM_001101042	chr16	0.00679074	0.969087	0.023316	0.856331	0.0232577	0.842004	0.023316	0.905549	7.44853e-05
ENDOU	NM_001102090	chr5	0.00159302	1	0.0270504	0.856331	0.052857	0.842004	0.0377332	0.905549	7.45465e-05
FBXO36	NM_001082617	chr2	0.00323794	1	0.0203405	0.856331	0.0404633	0.842004	0.0354824	0.905549	8.06744e-05
GABRP	NM_001015618	chr20	0.0404936	1	0.0097852	0.856331	0.0245421	0.842004	0.00999075	0.905549	8.25003e-05
SEC31A	NM_001191274	chr6	0.0405376	0.969087	0.00984423	0.856331	0.0203098	0.842004	0.0126701	0.905549	8.63635e-05
KALRN	NM_001191364	chr1	0.0744363	1	0.00915547	0.856331	0.0140754	0.842004	0.0109496	0.905549	8.79868e-05
VCP	NM_001034294	chr8	0.0189878	0.969087	0.021488	0.856331	0.0130647	0.842004	0.021488	0.905549	9.45094e-05
SLC1A4	NM_001081577	chr11	0.00162805	0.674825	0.0550738	0.856331	0.0184118	0.842004	0.072861	0.905549	9.83975e-05
MYL3	NM_001076501	chr22	0.00637595	1	0.0438427	0.856331	0.0140467	0.842004	0.0344859	0.905549	0.000108482
ATP6AP1L	NM_001207028	chr7	0.0481378	1	0.0132824	0.856331	0.0153093	0.842004	0.0147817	0.905549	0.00011456
MIR92A	NR_031227	chr12	0.00480662	1	0.0634081	0.856331	0.00973547	0.842004	0.0491333	0.905549	0.000115273
POLR1A	NM_001192876	chr11	0.0358149	0.969087	0.0143065	0.856331	0.0200083	0.842004	0.0143065	0.905549	0.000115846
RTN4IP1	NM_001075275	chr9	0.0126837	1	0.0137947	0.856331	0.0322152	0.842004	0.0273636	0.905549	0.000120738
SBSN	NM_001104997	chr18	0.00308102	1	0.0477178	0.856331	0.0287351	0.842004	0.0365903	0.905549	0.000120957
TRPM8	NM_001206066	chr3	0.00255574	1	0.0587474	0.856331	0.0177033	0.842004	0.0618326	0.905549	0.000127202
ZNF187	NM_001101957	chr23	0.0415986	1	0.0212548	0.856331	0.0247971	0.842004	0.00814695	0.905549	0.000136194
C3H1orf228	NM_001102284	chr3	0.0871516	1	0.0247205	0.856331	0.00769387	0.842004	0.0109697	0.905549	0.000138198
KPNA6	NM_001075954	chr2	0.0702479	0.969087	0.010312	0.856331	0.0246226	0.842004	0.010312	0.905549	0.000139504
HOGA1	NM_001075237	chr26	0.0170441	1	0.0306733	0.856331	0.0272046	0.842004	0.01301	0.905549	0.00014019
LAP	NM_203435	chr27	0.000258704	0.285954	0.0803921	0.856331	0.112265	0.842004	0.0803921	0.905549	0.000141845
CCDC134	NM_001205826	chr5	0.0779264	1	0.01155	0.856331	0.0172958	0.842004	0.012545	0.905549	0.000146525
C25H16orf71	NM_001046621	chr25	0.0273185	1	0.0306973	0.856331	0.010229	0.842004	0.0238932	0.905549	0.000152438
MGC151671	NM_001083712	chr1	0.00386757	1	0.0938519	0.856331	0.0107634	0.842004	0.0527132	0.905549	0.000153039
ELOVL7	NM_001078042	chr20	0.00476144	1	0.0255322	0.856331	0.035395	0.842004	0.0501205	0.905549	0.000158925
COG4	NM_001034583	chr18	0.0260176	0.969087	0.0270485	0.856331	0.0118907	0.842004	0.0270485	0.905549	0.000165327
VSIG8	NM_001205873	chr3	0.110161	1	0.0147821	0.856331	0.00773527	0.842004	0.019441	0.905549	0.000176313
OAT	NM_001034240	chr26	0.0058019	0.969087	0.0531784	0.856331	0.010828	0.842004	0.074514	0.905549	0.000178693
NGFRAP1	NM_001163777	chrUn_JH121796	0.0755159	1	0.0162606	0.856331	0.0147611	0.842004	0.0151724	0.905549	0.000193818
DLX4	NM_001098041	chr19	0.0303731	1	0.0134749	0.856331	0.0307543	0.842004	0.0220885	0.905549	0.00019555
ATP6V1B1	NM_176654	chr11	0.0018945	1	0.0444273	0.856331	0.0500577	0.842004	0.0675081	0.905549	0.000199212
HRASLS	NM_001076225	chr1	0.0980947	1	0.0101971	0.856331	0.02776	0.842004	0.0106056	0.905549	0.000204939
SEC24C	NM_001205655	chr28	0.00283772	0.814849	0.228317	0.856331	0.0101062	0.842004	0.0451991	0.905549	0.000205764
PRKACA	NM_174584	chr7	0.0729153	0.969087	0.0120158	0.856331	0.016644	0.842004	0.0222496	0.905549	0.000221753
C4H7orf57	NM_001079785	chr4	0.0177955	1	0.0278465	0.856331	0.0220517	0.842004	0.0312221	0.905549	0.000231004
FBXO17	NM_001103239	chr18	0.0269252	1	0.0248982	0.856331	0.0205878	0.842004	0.0248982	0.905549	0.000232356
ANKRD55	NM_001099057	chr20	0.0435745	1	0.0136495	0.856331	0.034382	0.842004	0.016884	0.905549	0.00023325
KIR2DS1	NM_001097567	chr18	0.016921	1	0.03273	0.856331	0.022576	0.842004	0.0278513	0.905549	0.000234874
C25H16orf88	NM_001166606	chr25	0.179103	0.969087	0.00865302	0.856331	0.0262854	0.842004	0.00865302	0.905549	0.000237208
ASNS	NM_001075653	chr4	0.000679289	0.450504	0.0693916	0.856331	0.0507291	0.842004	0.148872	0.905549	0.000239115
SLC26A3	NM_001083676	chr4	0.075373	1	0.0390419	0.856331	0.00864448	0.842004	0.0143633	0.905549	0.000244225
HECTD2	NM_001206772	chr26	0.0237014	1	0.0251819	0.856331	0.0143067	0.842004	0.0452416	0.905549	0.000255524
FGFR1	NM_001110207	chr27	0.00931747	1	0.0410032	0.856331	0.0197937	0.842004	0.0514854	0.905549	0.000257147
TAF1B	NM_001075503	chr11	0.0653476	1	0.0208075	0.856331	0.0158484	0.842004	0.0208075	0.905549	0.000288325
AFMID	NM_001192502	chr19	0.0749331	1	0.0307264	0.856331	0.0353515	0.842004	0.00565421	0.905549	0.000294467
LYRM7	NM_001076505	chr7	0.0590594	1	0.0108797	0.856331	0.0290175	0.842004	0.0256036	0.905549	0.00030332
ZNF470	NM_001206754	chrUn_JH123960	0.083151	1	0.0393698	0.856331	0.0136618	0.842004	0.0107574	0.905549	0.000305235
FAM228B	NM_001105495	chr11	0.00668199	1	0.0321675	0.856331	0.0568558	0.842004	0.0399402	0.905549	0.000308814
GK	NM_001075236	chrUn_JH121304	0.0685754	0.969087	0.0148823	0.856331	0.0330597	0.842004	0.0148823	0.905549	0.000315966
SAR1A	NM_001034521	chr28	0.049703	0.969087	0.0456763	0.856331	0.0370831	0.842004	0.00607823	0.905549	0.000320835
SMYD3	NM_001076406	chr16	0.0800865	1	0.0253	0.856331	0.0261353	0.842004	0.00969483	0.905549	0.000321684
CS	NM_001044721	chr5	0.0125031	0.969087	0.0395456	0.856331	0.0482647	0.842004	0.0216105	0.905549	0.000322862
SYNM	NM_001191453	chr21	0.0487526	1	0.0245978	0.856331	0.0201246	0.842004	0.0217095	0.905549	0.000327007
SERP2	NM_001113721	chr12	0.194662	1	0.0220533	0.856331	0.0195756	0.842004	0.00652043	0.905549	0.000339064
CACNG2	NM_001077832	chr5	0.116129	1	0.0104654	0.856331	0.0316226	0.842004	0.0142679	0.905549	0.000339258
DFFB	NM_001035109	chr16	0.0355328	0.969087	0.0416149	0.856331	0.00963955	0.842004	0.0410275	0.905549	0.000357341
LOC613444	NM_001076273	chr21	0.0640809	1	0.0448223	0.856331	0.0116438	0.842004	0.018575	0.905549	0.000375168
PSAT1	NM_001102150	chr8	0.00142379	0.674468	0.101681	0.856331	0.048543	0.842004	0.0896995	0.905549	0.000379617
L1CAM	NM_001192435	chrX	0.0098411	1	0.0783876	0.856331	0.0157988	0.842004	0.0519307	0.905549	0.000380845
ACO1	NM_001075591	chr8	0.00726548	0.969087	0.0967809	0.856331	0.00681474	0.842004	0.133476	0.905549	0.000384083
MMP7	NM_001075130	chr15	0.00173077	1	0.0705372	0.856331	0.0798787	0.842004	0.0705372	0.905549	0.000407245
SRPR	NM_001075122	chr29	0.0355538	0.969087	0.0231476	0.856331	0.0259203	0.842004	0.0324893	0.905549	0.000409714
RDH10	NM_174734	chrUn_JH121286	0.0281384	1	0.0252929	0.856331	0.0320511	0.842004	0.0322117	0.905549	0.000429423
IQCG	NM_001038195	chr1	0.0880037	1	0.0252064	0.856331	0.0114329	0.842004	0.0298147	0.905549	0.00043942
LOC527068	NM_001035367	chr13	0.00679659	1	0.0675849	0.856331	0.02303	0.842004	0.0726152	0.905549	0.000445033
DCP1A	NM_001102330	chr22	0.0658677	0.969087	0.0185992	0.856331	0.0295462	0.842004	0.0212421	0.905549	0.000445365
LOC512150	NM_001104975	chr21	0.0386162	0.969087	0.02791	0.856331	0.0276595	0.842004	0.0261478	0.905549	0.000450285
EFCAB3	NM_001038141	chr19	0.0247061	1	0.0265821	0.856331	0.0307676	0.842004	0.0387081	0.905549	0.000451518
UBE3B	NM_001206232	chr17	0.17719	0.969087	0.0120896	0.856331	0.0305051	0.842004	0.0120896	0.905549	0.000455158
ASF1A	NM_001076493	chr9	0.139553	0.969087	0.0127171	0.856331	0.0364486	0.842004	0.0127171	0.905549	0.000470169
INTS3	NM_001193087	chr3	0.0860817	0.969087	0.0282646	0.856331	0.0172165	0.842004	0.0201665	0.905549	0.000480287
DBN1	NM_001045917	chr7	0.025229	1	0.0315707	0.856331	0.0330269	0.842004	0.0326451	0.905549	0.000486658
PARD6B	NM_001098104	chrUn_JH122532	0.00855522	1	0.055699	0.856331	0.0325108	0.842004	0.055699	0.905549	0.000488533
DHDDS	NM_001035346	chr2	0.107642	0.969087	0.0168419	0.856331	0.0197858	0.842004	0.0242753	0.905549	0.000492095
CCDC94	NM_001075691	chr7	0.0608026	0.969087	0.0163269	0.856331	0.0237978	0.842004	0.0380588	0.905549	0.000504899
CP	NM_001256556	chr1	0.0214008	1	0.0497639	0.856331	0.0263424	0.842004	0.0323324	0.905549	0.000508467
MITD1	NM_001110063	chr11	0.273532	0.969087	0.00992455	0.856331	0.0259264	0.842004	0.0130382	0.905549	0.000513216
LOC527409	NM_001077974	chr11	0.00628395	1	0.0928672	0.856331	0.0414368	0.842004	0.0397199	0.905549	0.000532297
SLC25A44	NM_001077857	chr3	0.0353717	0.969087	0.0226184	0.856331	0.0371615	0.842004	0.0374031	0.905549	0.000598403
CHN1	NM_001075349	chr2	0.00560521	1	0.0871067	0.856331	0.0282902	0.842004	0.0815903	0.905549	0.000604814
ANO10	NM_001102169	chr22	0.0199654	0.969087	0.054916	0.856331	0.0158764	0.842004	0.0648721	0.905549	0.000605778
SRPK3	NM_001083390	chrX	0.0115548	1	0.0617228	0.856331	0.0320454	0.842004	0.0513725	0.905549	0.000624895
TTI2	NM_001099069	chr27	0.121173	0.969087	0.0169273	0.856331	0.0333545	0.842004	0.0172787	0.905549	0.000628294
RPRD1B	NM_001101134	chr13	0.125851	0.969087	0.0140948	0.856331	0.0392997	0.842004	0.016959	0.905549	0.000628351
C4BPA	NM_174252	chrUn_JH121376	0.0211571	1	0.0311846	0.856331	0.0469793	0.842004	0.0386388	0.905549	0.000634864
ACAD10	NM_001192292	chr17	0.0887008	0.969087	0.0195174	0.856331	0.0411014	0.842004	0.0169595	0.905549	0.000638713
PCDHGB4	NM_001102513	chr7	0.0267476	1	0.027569	0.856331	0.0597733	0.842004	0.027569	0.905549	0.000642256
EGLN3	NM_001101164	chr21	0.00541641	0.969087	0.0459329	0.856331	0.0474063	0.842004	0.104441	0.905549	0.000649253
SLC4A11	NM_001191314	chr13	0.0619272	1	0.0248537	0.856331	0.0134917	0.842004	0.0600033	0.905549	0.000655202
TMX2	NM_001015558	chr15	0.0539161	0.969087	0.0233573	0.856331	0.0348117	0.842004	0.0298577	0.905549	0.00068143
ATIC	NM_001075254	chr2	0.108876	0.969087	0.0187501	0.856331	0.0350674	0.842004	0.0187501	0.905549	0.000695198
TMEM199	NM_001075512	chr19	0.14779	0.969087	0.0148225	0.856331	0.0430634	0.842004	0.0148225	0.905549	0.000718166
ZNF197	NM_001206813	chr22	0.0810389	1	0.0189258	0.856331	0.0497173	0.842004	0.0189258	0.905549	0.000736414
FAF2	NM_001077020	chr7	0.101226	0.969087	0.0205261	0.856331	0.0342738	0.842004	0.0205261	0.905549	0.000743942
HARS	NM_001046066	chr7	0.0662399	0.969087	0.0257125	0.856331	0.034036	0.842004	0.0254823	0.905549	0.00075019
AK8	NM_001206250	chr11	0.0320396	1	0.026965	0.856331	0.0423705	0.842004	0.0416613	0.905549	0.000769416
PRMT5	NM_001105374	chr10	0.016254	0.969087	0.0558236	0.856331	0.0214747	0.842004	0.0814863	0.905549	0.000794419
CTCFL	NM_001123365	chr13	0.0246587	1	0.0247721	0.856331	0.0550457	0.842004	0.0475383	0.905549	0.000798654
PPP1R3C	NM_001076164	chr26	0.00803183	0.969087	0.147164	0.856331	0.00969114	0.842004	0.140035	0.905549	0.000800886
ACER2	NM_001192775	chr8	0.101625	1	0.0229674	0.856331	0.030487	0.842004	0.0229674	0.905549	0.000812829
ANTXR1	NM_001206228	chr11	0.0158172	1	0.0747603	0.856331	0.0227797	0.842004	0.0635883	0.905549	0.000843637
SLC6A20	NM_001080294	chr22	0.0134167	1	0.0726988	0.856331	0.016123	0.842004	0.111722	0.905549	0.00086078
SLIT2	NM_001191516	chr6	0.0422443	1	0.0277986	0.856331	0.054361	0.842004	0.0277986	0.905549	0.000867618
PKP1	NM_174145	chrUn_JH125614	0.00968399	1	0.0652187	0.856331	0.0309222	0.842004	0.0918408	0.905549	0.000874974
PRPF8	NM_001105638	chr19	0.144444	0.969087	0.0173574	0.856331	0.041662	0.842004	0.0173574	0.905549	0.000882459
PODN	NM_001192227	chr3	0.114519	1	0.0236301	0.856331	0.0180361	0.842004	0.0372853	0.905549	0.000885063
ZNF277	NM_001083395	chr4	0.0429184	0.969087	0.0238358	0.856331	0.0576985	0.842004	0.0322115	0.905549	0.000916261
DEGS2	NM_001076251	chr21	0.0611937	1	0.0370711	0.856331	0.0356321	0.842004	0.0242642	0.905549	0.000939054
WC1.3	NM_001190424	chr5	0.0224402	1	0.0629747	0.856331	0.0375036	0.842004	0.0370372	0.905549	0.000939659
TUBA1B	NM_001114856	chr5	0.0193121	0.969087	0.0654214	0.856331	0.0169475	0.842004	0.0933912	0.905549	0.000953531
SLC35E3	NM_001083654	chr5	0.158784	0.969087	0.0153666	0.856331	0.0248986	0.842004	0.0333592	0.905549	0.000963665
TXNDC12	NM_001015536	chr3	0.070429	0.969087	0.0281754	0.856331	0.0610718	0.842004	0.0172735	0.905549	0.000988623
HOXA3	NM_001076825	chr4	0.0249498	1	0.0478411	0.856331	0.038505	0.842004	0.0460061	0.905549	0.000996482
SNX12	NM_001103257	chrX	0.0201225	0.969087	0.0876539	0.856331	0.0137928	0.842004	0.0876539	0.905549	0.00100316
METRN	NM_001102026	chr25	0.170264	1	0.0233205	0.856331	0.0238498	0.842004	0.0228223	0.905549	0.00101383
NDUFAF6	NM_001105389	chr14	0.206767	0.969087	0.024889	0.856331	0.0399985	0.842004	0.0106922	0.905549	0.00102847
IFNK	NM_001206423	chr8	0.123733	1	0.0186362	0.856331	0.0298402	0.842004	0.0325755	0.905549	0.00104339
ACTN1	NM_001035351	chr10	0.0559028	0.969087	0.0333293	0.856331	0.0333583	0.842004	0.0362468	0.905549	0.00104756
PALMD	NM_001035079	chr3	0.00171858	1	0.117303	0.856331	0.0965666	0.842004	0.117303	0.905549	0.0010588
MYO1A	NM_174395	chr5	0.145801	1	0.0258528	0.856331	0.0149761	0.842004	0.0421052	0.905549	0.00109272
CRNN	NM_001191303	chr3	0.00902161	1	0.0456346	0.856331	0.0794313	0.842004	0.072683	0.905549	0.00109272
FAM89A	NM_001101257	chr28	0.0502442	1	0.0684939	0.856331	0.0286241	0.842004	0.0245402	0.905549	0.00110736
C6H4orf17	NM_001080323	chr6	0.0567574	1	0.0293661	0.856331	0.0274878	0.842004	0.0530582	0.905549	0.00111222
ADAMTSL2	NM_001205934	chr11	0.195369	1	0.0167117	0.856331	0.0227115	0.842004	0.0338518	0.905549	0.00114067
AARS	NM_001101075	chr18	0.0570936	0.969087	0.0329081	0.856331	0.0436079	0.842004	0.0329081	0.905549	0.0012066
KIFC2	NM_001206788	chr14	0.0673616	1	0.0305933	0.856331	0.0437847	0.842004	0.0299433	0.905549	0.00120857
MFN2	NM_001190270	chr16	0.0912901	0.969087	0.0265239	0.856331	0.0338611	0.842004	0.0336087	0.905549	0.00122741
TMSB4	NM_001113231	chr1	0.0351904	0.969087	0.044848	0.856331	0.0520101	0.842004	0.0345307	0.905549	0.00125487
STC2	NM_001192745	chr20	0.139415	1	0.0222225	0.856331	0.0319672	0.842004	0.0289784	0.905549	0.00126722
MMP2	NM_174745	chr18	0.0518669	1	0.164803	0.856331	0.029473	0.842004	0.0114426	0.905549	0.00127163
SLC25A30	NM_001098895	chr12	0.0516725	0.969087	0.0321921	0.856331	0.042368	0.842004	0.0423094	0.905549	0.00130578
DOLK	NM_001035365	chr11	0.016072	0.969087	0.0979081	0.856331	0.0177307	0.842004	0.108382	0.905549	0.00132021
TMED10	NM_001040549	chr10	0.0178634	0.969087	0.0614286	0.856331	0.0410444	0.842004	0.0674354	0.905549	0.00132476
PSMD2	NM_001101197	chr1	0.0639403	0.969087	0.0367264	0.856331	0.023632	0.842004	0.055949	0.905549	0.00134782
ACTL7A	NM_001038570	chr8	0.242774	1	0.0172221	0.856331	0.0267818	0.842004	0.0279402	0.905549	0.0013559
NUP93	NM_001098921	chr18	0.0541325	0.969087	0.0383226	0.856331	0.0254135	0.842004	0.0595362	0.905549	0.00135932
YIPF7	NM_001103258	chr6	0.0256006	1	0.0944405	0.856331	0.0209577	0.842004	0.0631346	0.905549	0.00137972
HOXA9	NM_001105617	chr4	0.0589596	1	0.0294036	0.856331	0.0629855	0.842004	0.0295214	0.905549	0.00138798
SELT	NM_001103103	chr1	0.0550135	1	0.0467501	0.856331	0.0320945	0.842004	0.0400244	0.905549	0.00141493
AMDHD1	NM_001098872	chr5	0.0218018	1	0.107172	0.856331	0.015552	0.842004	0.0923383	0.905549	0.00143221
SECTM1	NM_001102326	chr19	0.00059223	0.450504	0.299339	0.856331	0.0570308	0.842004	0.339181	0.905549	0.00145678
C15H11orf16	NM_001014846	chr15	0.0452392	1	0.0274671	0.856331	0.0555322	0.842004	0.0502877	0.905549	0.00147032
RPS6KA6	NM_001205926	chrUn_JH121423	0.0220311	1	0.0763977	0.856331	0.0164387	0.842004	0.126121	0.905549	0.00147678
NDST1	NM_001192361	chr7	0.121067	0.969087	0.0269678	0.856331	0.0401534	0.842004	0.0269678	0.905549	0.00149191
KIAA1984	NM_001035502	chr11	0.0259523	1	0.036471	0.856331	0.0754162	0.842004	0.0512873	0.905549	0.00153313
ODF2L	NM_001075993	chr3	0.0656452	0.969087	0.0360697	0.856331	0.0274185	0.842004	0.0579559	0.905549	0.00156624
PRMT8	NM_001206873	chr5	0.0986197	1	0.0237126	0.856331	0.0435497	0.842004	0.0373296	0.905549	0.00157894
MAPK1	NM_175793	chr17	0.12064	0.969087	0.0160444	0.856331	0.0458748	0.842004	0.044285	0.905549	0.00162107
ZNF502	NM_001103101	chr22	0.0616181	1	0.0402025	0.856331	0.0362462	0.842004	0.0443457	0.905549	0.00163693
C1S	NM_001076550	chr5	0.150273	1	0.0164997	0.856331	0.0498367	0.842004	0.0355964	0.905549	0.00176886
SND1	NM_205784	chr4	0.00863262	0.969087	0.163023	0.856331	0.0141681	0.842004	0.224682	0.905549	0.00179424
SLC23A3	NM_001191386	chr2	0.0202459	1	0.0527687	0.856331	0.0573825	0.842004	0.0731217	0.905549	0.0017951
TATDN3	NM_001080320	chr16	0.120361	0.969087	0.0436568	0.856331	0.0366322	0.842004	0.0238858	0.905549	0.0018308
MUSTN1	NM_001040589	chr22	0.00272303	1	0.0996697	0.856331	0.130802	0.842004	0.130018	0.905549	0.00183635
LOC100196901	NR_038105	chr19	0.1107	0.969087	0.0259827	0.856331	0.0713084	0.842004	0.0227019	0.905549	0.00184888
RFC2	NM_001080903	chr25	0.0199595	0.969087	0.0870861	0.856331	0.0148832	0.842004	0.182396	0.905549	0.00186807
OAS1Y	NM_001040606	chr17	0.0257898	0.969087	0.0438625	0.856331	0.0479195	0.842004	0.0870821	0.905549	0.00186864
PON2	NM_001013588	chr4	0.0860735	0.969087	0.124215	0.856331	0.0545189	0.842004	0.00811109	0.905549	0.00187094
RPAP1	NM_001077984	chr10	0.199857	0.969087	0.0228022	0.856331	0.0467686	0.842004	0.0228022	0.905549	0.00191135
CTNS	NM_001102264	chr19	0.0020801	0.766401	0.261016	0.856331	0.0281489	0.842004	0.31825	0.905549	0.00191256
SIRPB1	NM_001080911	chr13	0.0156828	0.969087	0.0614494	0.856331	0.0438069	0.842004	0.116	0.905549	0.00192271
PBX4	NM_001192515	chr7	0.272481	1	0.0740498	0.856331	0.0575118	0.842004	0.00426275	0.905549	0.00193776
LPHN1	NM_001113728	chr7	0.0393339	1	0.073304	0.856331	0.018307	0.842004	0.0966819	0.905549	0.00198522
SPON1	NM_174743	chr15	0.0454091	1	0.0719438	0.856331	0.03621	0.842004	0.0431555	0.905549	0.00198573
DDB1	NM_001080262	chr29	0.0477543	0.969087	0.0724172	0.856331	0.0174496	0.842004	0.0851983	0.905549	0.00199664
GSPT1	NM_001098071	chr25	0.0529991	0.969087	0.0359022	0.856331	0.0752783	0.842004	0.0359022	0.905549	0.00199703
LDHB	NM_174100	chr5	0.0315645	0.969087	0.046369	0.856331	0.0774171	0.842004	0.046787	0.905549	0.00204465
PRIM2	NM_001079594	chr23	0.271295	0.969087	0.0181202	0.856331	0.0467961	0.842004	0.0241156	0.905549	0.00211783
KAT7	NM_001076818	chr19	0.193294	0.969087	0.0219706	0.856331	0.0597584	0.842004	0.0219706	0.905549	0.0021261
PA2G4	NM_001034699	chr5	0.190457	0.969087	0.023104	0.856331	0.0559923	0.842004	0.023104	0.905549	0.00216046
GDF15	NM_001206298	chr7	0.120564	1	0.0495046	0.856331	0.0380758	0.842004	0.0257203	0.905549	0.0022051
MPEG1	NM_001046464	chr15	0.0630113	0.969087	0.0461086	0.856331	0.0442497	0.842004	0.0461086	0.905549	0.00222918
TMEM182	NM_001083784	chr11	0.0295388	1	0.0837323	0.856331	0.0534136	0.842004	0.0453209	0.905549	0.00224647
YARS	NM_174220	chr2	0.0210989	0.969087	0.0778312	0.856331	0.0254922	0.842004	0.145864	0.905549	0.00228082
GSDMB	NM_001244217	chr19	0.0828317	1	0.0531918	0.856331	0.0261106	0.842004	0.0531918	0.905549	0.00228461
NUP205	NM_001130931	chr4	0.121481	0.969087	0.0276922	0.856331	0.0659428	0.842004	0.0276922	0.905549	0.00229148
EDN2	NM_175714	chr3	0.00961746	1	0.0723931	0.856331	0.116454	0.842004	0.0765691	0.905549	0.00231019
TPM2	NM_001010995	chr8	0.0638338	1	0.034704	0.856331	0.063038	0.842004	0.0463306	0.905549	0.00238499
CNKSR2	NM_001206513	chrX	0.122826	1	0.0369294	0.856331	0.0409761	0.842004	0.0357403	0.905549	0.00243397
EDC3	NM_001031758	chr21	0.201251	0.969087	0.0299033	0.856331	0.061421	0.842004	0.0182465	0.905549	0.00246265
SULT2B1	NM_001081726	chrUn_JH125533	0.00780644	1	0.0917874	0.856331	0.11758	0.842004	0.0812282	0.905549	0.00249043
DNAJB7	NM_001099730	chr5	0.0677657	1	0.0461583	0.856331	0.0414014	0.842004	0.0531964	0.905549	0.00250319
GPATCH4	NM_001078129	chr3	0.218261	0.969087	0.0220638	0.856331	0.053648	0.842004	0.0266948	0.905549	0.00250532
TNFAIP1	NM_001192290	chr19	0.276428	0.969087	0.0232101	0.856331	0.0478559	0.842004	0.0232101	0.905549	0.00256934
EXOC4	NM_001102207	chr4	0.0575057	0.969087	0.0422963	0.856331	0.0478221	0.842004	0.0613241	0.905549	0.00257117
OSBPL7	NM_001205647	chr19	0.0290897	0.969087	0.0496094	0.856331	0.0489765	0.842004	0.102137	0.905549	0.00259497
LOC785756	NM_001206806	chr18	0.325434	1	0.0201388	0.856331	0.0391795	0.842004	0.0282601	0.905549	0.00260536
JSRP1	NM_001046031	chr7	0.0118959	1	0.189634	0.856331	0.0529584	0.842004	0.0609382	0.905549	0.00261187
IST1	NM_001034335	chr18	0.0581004	0.969087	0.0468805	0.856331	0.0662026	0.842004	0.0406879	0.905549	0.00262752
PBX1	NM_001192768	chr3	0.250947	1	0.0203321	0.856331	0.0499698	0.842004	0.029574	0.905549	0.00268331
CAD	NM_001191393	chr11	0.124362	0.969087	0.0315747	0.856331	0.0618847	0.842004	0.0315747	0.905549	0.00271947
CNN1	NM_001046379	chr7	0.0177494	1	0.119557	0.856331	0.0316619	0.842004	0.114286	0.905549	0.00272112
STAT4	NM_001083692	chr2	0.0106654	0.969087	0.130618	0.856331	0.0226749	0.842004	0.244166	0.905549	0.00273038
GPR123	NM_001205846	chr26	0.28589	1	0.0217711	0.856331	0.0342294	0.842004	0.0379711	0.905549	0.00283226
UBAP2	NM_001191276	chr8	0.107964	0.969087	0.0338191	0.856331	0.0621984	0.842004	0.0357701	0.905549	0.00284133
CCL19	NM_001034345	chr8	0.160152	1	0.030106	0.856331	0.0564965	0.842004	0.0300201	0.905549	0.00285581
FHL1	NM_001113258	chrX	0.279819	1	0.124483	0.856331	0.0633309	0.842004	0.00371413	0.905549	0.00286005
TKTL2	NM_001046025	chr6	0.0165857	1	0.0813364	0.856331	0.059116	0.842004	0.103046	0.905549	0.0028666
SOX5	NM_001083471	chr5	0.113998	1	0.0361624	0.856331	0.0471071	0.842004	0.0434499	0.905549	0.00292527
CDH2	NM_001166492	chr24	0.0104125	1	0.130891	0.856331	0.0473169	0.842004	0.13182	0.905549	0.002942
ASB15	NM_174687	chr4	0.0851834	1	0.0391317	0.856331	0.0506372	0.842004	0.0506097	0.905549	0.00295306
PTPRG	NM_001076228	chr22	0.00746904	1	0.114857	0.856331	0.0627568	0.842004	0.159469	0.905549	0.00296439
ATG10	NM_001083531	chr7	0.139206	1	0.0586498	0.856331	0.0660737	0.842004	0.0159233	0.905549	0.00296558
ARPM1	NM_001038673	chr1	0.0697993	1	0.0301875	0.856331	0.0664422	0.842004	0.0614632	0.905549	0.00296952
C5H22orf28	NM_001015631	chr5	0.0800313	0.969087	0.0443417	0.856331	0.0547459	0.842004	0.0443417	0.905549	0.00297213
BOD1	NM_001076200	chr20	0.0468417	1	0.11315	0.856331	0.0186636	0.842004	0.0872552	0.905549	0.00297654
DHX8	NM_001206091	chr19	0.100502	0.969087	0.0290014	0.856331	0.0664776	0.842004	0.0446738	0.905549	0.00298308
C11H2orf73	NM_001101283	chr11	0.180627	1	0.0252841	0.856331	0.0462824	0.842004	0.0412479	0.905549	0.00299958
TRIM36	NM_001206726	chr10	0.0329871	0.969087	0.0446796	0.856331	0.101902	0.842004	0.0580681	0.905549	0.00300025
SRSF9	NM_001083398	chr17	0.00465419	0.969087	0.157188	0.856331	0.0612846	0.842004	0.195614	0.905549	0.00301318
PLA2G4F	NM_001192569	chr10	0.00873175	0.969087	0.0867336	0.856331	0.0934621	0.842004	0.124178	0.905549	0.00301826
C2H2orf88	NM_001076991	chr2	0.0308499	1	0.12517	0.856331	0.0246433	0.842004	0.096601	0.905549	0.00312361
DUSP27	NM_001102543	chr3	0.245466	1	0.0317528	0.856331	0.0296194	0.842004	0.0412391	0.905549	0.00320848
MIR186	NR_031376	chr3	0.076071	1	0.0640097	0.856331	0.0481785	0.842004	0.0407212	0.905549	0.00321685
CALML5	NM_001098049	chr13	0.075326	1	0.0261708	0.856331	0.0681289	0.842004	0.0713629	0.905549	0.00322493
ANO1	NM_001192717	chr29	0.0217211	1	0.0628994	0.856331	0.0917103	0.842004	0.0774707	0.905549	0.0032564
ZNF397	NM_001075262	chr24	0.117646	1	0.0580787	0.856331	0.0209412	0.842004	0.068329	0.905549	0.00327429
ABCC5	NM_001077907	chr1	0.215161	1	0.0264011	0.856331	0.0655521	0.842004	0.0264011	0.905549	0.00328812
ATP6V0A4	NM_001205851	chr4	0.00836693	1	0.189466	0.856331	0.0373666	0.842004	0.167107	0.905549	0.0033054
CCT7	NM_001046171	chr11	0.108568	0.969087	0.0414652	0.856331	0.0336287	0.842004	0.0663804	0.905549	0.00334374
IQCD	NM_001075606	chr17	0.0439812	1	0.0865146	0.856331	0.0305328	0.842004	0.0865146	0.905549	0.0033442
C20H5orf34	NM_001083426	chr20	0.131317	0.969087	0.0609749	0.856331	0.030755	0.842004	0.0414428	0.905549	0.00338335
IP6K3	NM_001040542	chr23	0.0504706	1	0.0432488	0.856331	0.0612174	0.842004	0.0763778	0.905549	0.00338346
CTNND1	NM_001192402	chr15	0.00357867	0.912837	0.178358	0.856331	0.0691167	0.842004	0.23347	0.905549	0.00340717
LIPK	NM_001205613	chr26	1	1	0.0154079	0.856331	0.0332134	0.842004	0.0202233	0.905549	0.00341965
PLS3	NM_001045923	chrX	0.11536	0.969087	0.0422037	0.856331	0.0403069	0.842004	0.0527844	0.905549	0.00342194
LOC525947	NM_001046279	chr1	0.132532	1	0.0299673	0.856331	0.0699709	0.842004	0.0376764	0.905549	0.0034501
SCEL	NM_001102332	chr12	0.0748532	1	0.0457034	0.856331	0.0669886	0.842004	0.0457264	0.905549	0.00345233
MYB	NM_175050	chr9	0.107255	1	0.0510527	0.856331	0.0328472	0.842004	0.0596713	0.905549	0.00351579
BPIFA1	NM_174426	chr13	0.0838956	1	0.0517436	0.856331	0.0372662	0.842004	0.067865	0.905549	0.00357711
XPC	NM_001205908	chr22	0.0676571	0.969087	0.0699454	0.856331	0.0602632	0.842004	0.0385767	0.905549	0.00358272
PRR15	NM_001205521	chr4	0.0515155	1	0.0886314	0.856331	0.0331617	0.842004	0.0727741	0.905549	0.00358705
TMEM178	NM_001192028	chr11	0.143525	1	0.0332578	0.856331	0.0402461	0.842004	0.0577707	0.905549	0.00360669
ATF7	NM_001192843	chr5	0.132329	0.969087	0.0396126	0.856331	0.0541337	0.842004	0.0396126	0.905549	0.00364188
MSN	NM_001046477	chrX	0.116523	0.969087	0.0389328	0.856331	0.0793382	0.842004	0.0322965	0.905549	0.00373609
SUN3	NM_001076084	chr4	0.0309348	1	0.139984	0.856331	0.0134022	0.842004	0.203196	0.905549	0.00377722
LOXL4	NM_174384	chr26	0.0168038	1	0.07211	0.856331	0.118607	0.842004	0.0833103	0.905549	0.00382108
WASF1	NM_001034017	chr9	0.0572116	1	0.0664717	0.856331	0.0486083	0.842004	0.0677209	0.905549	0.00395258
FGL1	NM_001034313	chr27	0.13003	1	0.0345551	0.856331	0.0811351	0.842004	0.0345551	0.905549	0.00397144
EML5	NM_001206576	chr10	0.0853018	1	0.0381198	0.856331	0.0837409	0.842004	0.047124	0.905549	0.00402743
TUBGCP4	NM_001077902	chr21	0.117062	0.969087	0.0414221	0.856331	0.0655726	0.842004	0.0414221	0.905549	0.00410782
PDCL	NM_174759	chr11	0.18322	1	0.028565	0.856331	0.062362	0.842004	0.0407368	0.905549	0.0041374
PLA1A	NM_001015610	chr1	0.110455	1	0.0392808	0.856331	0.0610396	0.842004	0.0503001	0.905549	0.00414343
ZNF420	NM_001102552	chr18	0.120712	1	0.0494995	0.856331	0.0488217	0.842004	0.0462958	0.905549	0.00418674
POLR3G	NM_001206143	chr7	0.187637	1	0.0333915	0.856331	0.0650995	0.842004	0.0333915	0.905549	0.00421359
NPR3	NM_174127	chr20	0.0435185	1	0.0636738	0.856331	0.0733477	0.842004	0.0670602	0.905549	0.00421592
RDH5	NM_174166	chr5	0.064806	1	0.047065	0.856331	0.092208	0.842004	0.0487014	0.905549	0.00423167
CACNA1A	NM_001075129	chr7	0.113467	1	0.05739	0.856331	0.0461069	0.842004	0.0458208	0.905549	0.00424581
GSG1	NM_001075933	chr5	0.227506	1	0.0304448	0.856331	0.0555378	0.842004	0.0364748	0.905549	0.0043096
GPC3	NM_001035463	chrX	0.0406368	1	0.127829	0.856331	0.0417628	0.842004	0.0647539	0.905549	0.00431347
DDHD1	NM_176643	chr10	0.12209	0.969087	0.0630906	0.856331	0.0456067	0.842004	0.0401054	0.905549	0.00432306
PLEKHG1	NM_001205921	chr9	0.0533633	1	0.0837338	0.856331	0.0651773	0.842004	0.0489119	0.905549	0.0043592
CGA	NM_173901	chr9	0.255229	1	0.108138	0.856331	0.0436155	0.842004	0.0119504	0.905549	0.00439184
HOXA5	NM_001077098	chr4	0.0612274	1	0.0401403	0.856331	0.0825132	0.842004	0.0714315	0.905549	0.00441489
VIPAS39	NM_001098000	chr10	0.0956312	0.969087	0.0513053	0.856331	0.0483875	0.842004	0.0610677	0.905549	0.00441771
SPNS2	NM_001206154	chr19	0.020893	1	0.0740383	0.856331	0.121927	0.842004	0.0773654	0.905549	0.00443929
HILPDA	NM_001105498	chr4	0.0419644	0.969087	0.0824003	0.856331	0.0516776	0.842004	0.0824003	0.905549	0.00446983
MIR2359	NR_030951	chr20	0.089939	1	0.0456979	0.856331	0.0416497	0.842004	0.0864702	0.905549	0.00448762
S100A16	NM_001075218	chr3	0.0306932	1	0.057195	0.856331	0.124347	0.842004	0.0683889	0.905549	0.00451661
TFCP2L1	NM_001192488	chr2	0.139252	1	0.0364543	0.856331	0.0628485	0.842004	0.0468101	0.905549	0.0045179
OOEP	NM_001077869	chr9	0.210121	1	0.0230577	0.856331	0.0708049	0.842004	0.0438357	0.905549	0.00454147
ATP6V0D2	NM_001046101	chr14	0.0146214	0.969087	0.153746	0.856331	0.0502003	0.842004	0.133905	0.905549	0.00455826
RUNDC1	NM_001205681	chr19	0.0168223	0.969087	0.130047	0.856331	0.0893921	0.842004	0.078548	0.905549	0.00461508
PPP1R16A	NM_001193251	chr14	0.039436	1	0.0518744	0.856331	0.0588743	0.842004	0.130838	0.905549	0.00470489
MARS2	NM_001098971	chr2	0.143335	1	0.0518701	0.856331	0.0411117	0.842004	0.0518701	0.905549	0.00472659
EFTUD2	NM_001083396	chr19	0.126659	0.969087	0.0501918	0.856331	0.0500721	0.842004	0.0501918	0.905549	0.00475415
TSPAN2	NM_001034657	chr3	0.0327672	1	0.148816	0.856331	0.0137623	0.842004	0.239446	0.905549	0.00477476
MRPL22	NM_001035454	chr7	0.224628	1	0.0283577	0.856331	0.0559045	0.842004	0.0452049	0.905549	0.00478123
TMEM134	NM_001080254	chr29	0.0454526	1	0.0533366	0.856331	0.108306	0.842004	0.0619504	0.905549	0.00481886
CDHR1	NM_174823	chr28	0.148945	1	0.0327317	0.856331	0.0829772	0.842004	0.0402291	0.905549	0.00482066
LYZL6	NM_001046466	chr19	0.0701411	1	0.0534426	0.856331	0.0538273	0.842004	0.0806881	0.905549	0.00482215
DCAF12	NM_001167896	chr8	0.0470072	0.969087	0.0779174	0.856331	0.0655115	0.842004	0.0694231	0.905549	0.00490615
NPSR1	NM_001192977	chr4	0.137106	1	0.0447506	0.856331	0.0535314	0.842004	0.0511341	0.905549	0.0049365
CNOT8	NM_001192774	chr7	0.227886	0.969087	0.0293831	0.856331	0.0867342	0.842004	0.0293831	0.905549	0.0049962
LAPTM4A	NM_205799	chr11	0.0419336	0.969087	0.0614137	0.856331	0.0759124	0.842004	0.0877438	0.905549	0.00501576
MTHFD1L	NM_001076018	chr9	0.0573785	0.969087	0.0592488	0.856331	0.0671846	0.842004	0.0756669	0.905549	0.00504409
GAL3ST4	NM_001034537	chr25	0.238571	1	0.0324638	0.856331	0.0784807	0.842004	0.0284503	0.905549	0.00504639
RNF148	NM_001080736	chr4	0.0953209	1	0.0441036	0.856331	0.066395	0.842004	0.0622458	0.905549	0.00506427
LY6G5B	NM_001192202	chr23	0.181962	1	0.0350909	0.856331	0.0468326	0.842004	0.0581527	0.905549	0.00506766
SCNN1B	NM_001098075	chr25	0.102852	1	0.0522969	0.856331	0.065757	0.842004	0.0504808	0.905549	0.00516934
AQR	NM_001098091	chr10	0.209938	0.969087	0.0331654	0.856331	0.0791722	0.842004	0.0331654	0.905549	0.00526216
SYPL1	NM_001110088	chr4	0.00945102	0.969087	0.115079	0.856331	0.110255	0.842004	0.156331	0.905549	0.00536225
DARS2	NM_001102222	chr16	0.190537	0.969087	0.086283	0.856331	0.0565778	0.842004	0.0206099	0.905549	0.00545302
ZNF567	NM_001081599	chr18	0.134433	1	0.0560053	0.856331	0.0516477	0.842004	0.0494924	0.905549	0.00546906
SLC25A33	NM_001076002	chr16	0.0220016	0.969087	0.11171	0.856331	0.0696771	0.842004	0.112392	0.905549	0.00546951
NUP160	NM_001105630	chr15	0.142542	0.969087	0.0317701	0.856331	0.0839644	0.842004	0.0506952	0.905549	0.00547566
ALS2CR8	NM_001032294	chr2	0.0673133	1	0.0842912	0.856331	0.0576974	0.842004	0.0600475	0.905549	0.00555681
NAT10	NM_001098031	chr15	0.258251	0.969087	0.0315516	0.856331	0.0766625	0.842004	0.0315516	0.905549	0.0055677
SLC6A1	NM_001077836	chr22	0.220184	1	0.0390302	0.856331	0.0428444	0.842004	0.0538246	0.905549	0.00559077
CCDC53	NM_001080313	chr5	0.253045	0.969087	0.0344477	0.856331	0.0971046	0.842004	0.023424	0.905549	0.00559268
TPMT	NM_001075531	chr23	0.273519	0.969087	0.0332758	0.856331	0.0548874	0.842004	0.0400544	0.905549	0.00563125
BAG4	NM_001110532	chr27	0.0944015	0.969087	0.0466393	0.856331	0.089661	0.842004	0.0507622	0.905549	0.00563745
PTPRU	NM_001191494	chr2	0.129088	1	0.0355533	0.856331	0.0877242	0.842004	0.0510742	0.905549	0.00574761
PNCK	NM_001076319	chrX	0.0695673	1	0.0457762	0.856331	0.0917693	0.842004	0.0705548	0.905549	0.00575936
ANKRD13D	NM_001101857	chr29	0.0472308	1	0.0634032	0.856331	0.103524	0.842004	0.0667988	0.905549	0.00577803
ASB4	NM_001192864	chr4	0.0256149	1	0.175307	0.856331	0.0242945	0.842004	0.1904	0.905549	0.00579122
AMY2B	NM_001035016	chr3	0.137636	1	0.0719782	0.856331	0.0507952	0.842004	0.0414212	0.905549	0.00580635
COG7	NM_001083372	chr25	0.154618	1	0.0479184	0.856331	0.0598983	0.842004	0.0474471	0.905549	0.00585066
KBTBD4	NM_001076463	chr15	0.0784837	0.969087	0.0780156	0.856331	0.0445504	0.842004	0.0780156	0.905549	0.00589734
NID2	NM_001102065	chr10	0.0513626	1	0.16686	0.856331	0.0219057	0.842004	0.113504	0.905549	0.00590318
NEURL2	NM_001192636	chr13	0.0327487	1	0.0830016	0.856331	0.0876503	0.842004	0.0894857	0.905549	0.00590541
PI16	NM_001024487	chr23	0.136835	1	0.0941251	0.856331	0.0308805	0.842004	0.0541614	0.905549	0.00595128
MIR365-2	NR_031313	chr19	0.0419596	1	0.0892363	0.856331	0.0473894	0.842004	0.121974	0.905549	0.0059723
XPO4	NM_001098889	chr12	0.195054	0.969087	0.0376248	0.856331	0.0785789	0.842004	0.0376248	0.905549	0.00598348
COMMD3	NM_001076999	chr13	0.33184	0.969087	0.0355058	0.856331	0.097253	0.842004	0.0191216	0.905549	0.00602742
ITGB3BP	NM_001079619	chr3	0.1074	1	0.0735849	0.856331	0.0359922	0.842004	0.0775043	0.905549	0.00605521
CHD4	NM_001206501	chr5	0.0674799	0.969087	0.0488524	0.856331	0.0685855	0.842004	0.0986465	0.905549	0.00610809
MIR24-1	NR_031098	chr8	0.0906679	1	0.0845091	0.856331	0.032084	0.842004	0.0907813	0.905549	0.0061109
RBM22	NM_001037818	chr7	0.0214025	0.969087	0.145476	0.856331	0.138124	0.842004	0.0521311	0.905549	0.00613177
PSMD13	NM_001024532	chrUn_JH122312	0.11659	0.969087	0.0559327	0.856331	0.0624908	0.842004	0.0581131	0.905549	0.00638797
CYP11A1	NM_176644	chr21	0.0123878	1	0.119464	0.856331	0.129418	0.842004	0.125936	0.905549	0.00647593
TMEM187	NM_001075355	chrX	0.0570928	1	0.048121	0.856331	0.104892	0.842004	0.0842544	0.905549	0.00650802
C11H9orf9	NM_001101193	chr11	0.322526	1	0.0414519	0.856331	0.0605609	0.842004	0.0300859	0.905549	0.00652384
CSRP3	NM_001024689	chr29	0.0223385	1	0.161379	0.856331	0.0398603	0.842004	0.171164	0.905549	0.00657094
LRRIQ3	NM_001105391	chr3	0.28416	1	0.052563	0.856331	0.0334744	0.842004	0.0495642	0.905549	0.00660794
ACP5	NM_001256558	chr7	0.0103038	0.969087	0.131567	0.856331	0.0918939	0.842004	0.200318	0.905549	0.00664233
CXCL10	NM_001046551	chr6	0.285653	0.969087	0.0437701	0.856331	0.110089	0.842004	0.0181536	0.905549	0.00664888
DDX47	NM_001046385	chr5	0.208784	0.969087	0.0446191	0.856331	0.0604682	0.842004	0.0446191	0.905549	0.00667797
POLE	NM_001191429	chr17	0.199014	0.969087	0.0371561	0.856331	0.093276	0.842004	0.0371561	0.905549	0.00677547
TRPC4AP	NM_001206830	chr13	0.243625	0.969087	0.0355267	0.856331	0.0855836	0.842004	0.0355267	0.905549	0.00691045
ZNF226	NM_001102350	chr18	0.00880663	0.969087	0.154124	0.856331	0.114781	0.842004	0.169243	0.905549	0.00692039
TCTN1	NM_001046056	chr17	0.254909	0.969087	0.0338695	0.856331	0.0862082	0.842004	0.0358673	0.905549	0.0069845
VASH2	NM_001079611	chr16	0.0339401	1	0.104818	0.856331	0.0614568	0.842004	0.122547	0.905549	0.0070034
FAM210B	NM_001080278	chr13	0.16376	0.969087	0.0405925	0.856331	0.0722259	0.842004	0.0562468	0.905549	0.00704463
ME1	NM_001144853	chr9	0.0161265	1	0.134565	0.856331	0.0862013	0.842004	0.14554	0.905549	0.00708728
CASR	NM_174002	chr1	0.262367	1	0.0649281	0.856331	0.0504636	0.842004	0.0317298	0.905549	0.0070972
SFT2D1	NM_001034551	chr9	0.435722	0.969087	0.0272525	0.856331	0.069848	0.842004	0.032907	0.905549	0.00710047
BAG3	NM_001082471	chr26	0.0333523	0.969087	0.139205	0.856331	0.0364458	0.842004	0.161441	0.905549	0.00710515
PRKAG1	NM_174586	chr5	0.146315	0.969087	0.0435739	0.856331	0.0996285	0.842004	0.0430553	0.905549	0.00711103
BTBD9	NM_001128498	chr23	0.238804	0.969087	0.0378156	0.856331	0.080337	0.842004	0.0378156	0.905549	0.00712778
IMMT	NM_001046015	chr11	0.129737	0.969087	0.0594999	0.856331	0.055597	0.842004	0.0652748	0.905549	0.00723936
C20H5orf47	NM_001206649	chr20	0.0398942	1	0.0864977	0.856331	0.0896786	0.842004	0.0908293	0.905549	0.00725737
VPS33A	NM_001046049	chr17	0.204429	0.969087	0.0361169	0.856331	0.0821945	0.842004	0.0463622	0.905549	0.00726271
NUP188	NM_001101838	chr11	0.260411	0.969087	0.0321861	0.856331	0.0838747	0.842004	0.0400542	0.905549	0.00726703
COL27A1	NM_001206680	chr8	0.0169414	1	0.160399	0.856331	0.0525643	0.842004	0.198498	0.905549	0.0073043
RSPH1	NM_001038105	chr1	0.0460179	1	0.0777396	0.856331	0.0980824	0.842004	0.0808894	0.905549	0.00730997
RGS5	NM_001034707	chr3	0.330503	1	0.0397181	0.856331	0.0479453	0.842004	0.0452821	0.905549	0.00733232
VSTM2A	NM_001083528	chr4	0.330503	1	0.0397181	0.856331	0.0479453	0.842004	0.0452821	0.905549	0.00733232
BTBD16	NM_001038131	chr26	0.223566	1	0.041513	0.856331	0.051068	0.842004	0.060176	0.905549	0.0073364
IGF2BP1	NM_001192454	chr19	0.110374	1	0.0558749	0.856331	0.0567155	0.842004	0.0816852	0.905549	0.00734605
NRCAM	NM_001206562	chr4	1	1	0.0300798	0.856331	0.0378585	0.842004	0.0252348	0.905549	0.00737759
RPN2	NM_001034604	chr13	0.0474495	0.969087	0.14986	0.856331	0.0271684	0.842004	0.14986	0.905549	0.00741842
JAGN1	NM_001046450	chr22	0.0185922	0.969087	0.109232	0.856331	0.0616923	0.842004	0.232393	0.905549	0.00744978
TOMM34	NM_001193009	chr13	0.0540739	0.969087	0.0910472	0.856331	0.0817734	0.842004	0.0723843	0.905549	0.00745457
COL4A1	NM_001166511	chr12	0.274372	1	0.0766774	0.856331	0.0573579	0.842004	0.0242285	0.905549	0.00747264
PCGF6	NM_001205620	chr26	0.103359	1	0.0703604	0.856331	0.0386812	0.842004	0.104863	0.905549	0.00752224
HDGF	NM_175832	chr3	0.271254	0.969087	0.0325066	0.856331	0.0779066	0.842004	0.0433081	0.905549	0.00756981
SLC16A1	NM_001037319	chr3	0.0211077	0.969087	0.132042	0.856331	0.0714236	0.842004	0.150941	0.905549	0.00762572
CPA5	NM_001077905	chr4	0.084289	1	0.105551	0.856331	0.0437637	0.842004	0.0772312	0.905549	0.00763013
GAL3ST3	NM_001075840	chr29	0.10139	1	0.0762603	0.856331	0.0484634	0.842004	0.0804077	0.905549	0.00764143
FTSJ2	NM_001191258	chr25	0.17411	0.969087	0.0532653	0.856331	0.0501393	0.842004	0.0649925	0.905549	0.00765844
LIN7B	NM_001046577	chr18	0.113384	1	0.0372869	0.856331	0.100072	0.842004	0.0723483	0.905549	0.00773116
SLC22A15	NM_001193093	chr3	0.140447	1	0.0560668	0.856331	0.0714071	0.842004	0.0560668	0.905549	0.00790201
CHP2	NM_001192405	chr25	0.293871	1	0.0387544	0.856331	0.0618189	0.842004	0.0448787	0.905549	0.00791516
NID1	NM_001101155	chr28	0.133358	1	0.0532861	0.856331	0.0835928	0.842004	0.0532861	0.905549	0.00792566
SLC25A5	NM_174659	chrUn_JH121505	0.172697	0.969087	0.0424363	0.856331	0.0572597	0.842004	0.075562	0.905549	0.00793592
SPATA20	NM_001083407	chr19	0.0431578	1	0.0633969	0.856331	0.118677	0.842004	0.0985663	0.905549	0.00799082
NECAB3	NM_001081589	chr13	0.0934948	1	0.0587663	0.856331	0.0855307	0.842004	0.0698326	0.905549	0.00814022
NLN	NM_001033989	chr20	0.248911	1	0.0949031	0.856331	0.102442	0.842004	0.0136441	0.905549	0.00817702
ABCB11	NM_001192703	chr2	0.106451	1	0.0526568	0.856331	0.0625067	0.842004	0.0948892	0.905549	0.0082189
LIG3	NM_001038107	chr19	0.162913	0.969087	0.0450755	0.856331	0.106066	0.842004	0.0434321	0.905549	0.00832497
TNS1	NM_174766	chr2	0.180128	0.969087	0.0402312	0.856331	0.104278	0.842004	0.0448072	0.905549	0.00833067
CRYBB3	NM_174527	chr17	0.0939557	1	0.0500008	0.856331	0.0941523	0.842004	0.0766522	0.905549	0.00833877
PMCH	NM_001080240	chr5	0.245253	1	0.255741	0.856331	0.223634	0.842004	0.00253295	0.905549	0.0086319
ARL3	NM_001038567	chr26	0.177139	1	0.0360216	0.856331	0.0891563	0.842004	0.0625695	0.905549	0.00864379
SPINK5	NM_001102102	chr7	0.017958	1	0.153306	0.856331	0.0649673	0.842004	0.199632	0.905549	0.00866367
NPR1	NM_001192751	chr3	0.129546	1	0.0874779	0.856331	0.0384195	0.842004	0.0827282	0.905549	0.00871951
WDFY2	NM_001075842	chr12	0.0501442	0.969087	0.125107	0.856331	0.0424356	0.842004	0.136109	0.905549	0.00875797
SPACA7	NM_001207045	chr12	0.0864319	1	0.0796079	0.856331	0.0523913	0.842004	0.100982	0.905549	0.00878795
ACACB	NM_001205333	chr17	0.134554	1	0.0639473	0.856331	0.0578932	0.842004	0.0738417	0.905549	0.00885552
MERTK	NM_001192024	chr11	0.109841	0.969087	0.064844	0.856331	0.0799969	0.842004	0.064844	0.905549	0.00888457
ZAR1L	NM_001127440	chr12	0.11424	1	0.0726564	0.856331	0.0833993	0.842004	0.0538153	0.905549	0.00893878
LCTL	NM_001192493	chr10	0.0568104	1	0.243563	0.856331	0.0377282	0.842004	0.0714343	0.905549	0.00894558
ECSCR	NM_001244445	chr7	0.209042	1	0.0415456	0.856331	0.106016	0.842004	0.0405841	0.905549	0.00895887
USP27X	NM_001145075	chrX	0.120421	1	0.0708718	0.856331	0.0520785	0.842004	0.0865239	0.905549	0.00915049
ANGPTL2	NM_001109814	chr11	0.0612944	1	0.0626627	0.856331	0.129481	0.842004	0.0785798	0.905549	0.0092593
CNNM2	NM_001191172	chr26	0.119125	1	0.0847699	0.856331	0.048704	0.842004	0.0799232	0.905549	0.00929912
CAMK2A	NM_001075938	chr7	0.125064	1	0.0447669	0.856331	0.104288	0.842004	0.0677261	0.905549	0.00934012
TRAF4	NM_001101280	chr19	0.0744994	1	0.0597301	0.856331	0.13105	0.842004	0.0678972	0.905549	0.00934893
SLC9A5	NM_001205729	chr18	0.121711	1	0.0790344	0.856331	0.0662259	0.842004	0.0624537	0.905549	0.00938218
WDR67	NM_001046073	chr14	0.14307	0.969087	0.0774738	0.856331	0.06394	0.842004	0.0565511	0.905549	0.00943287
CLEC12B	NM_001076408	chr5	0.089435	1	0.0595486	0.856331	0.0732658	0.842004	0.104429	0.905549	0.00954824
POLE3	NM_001034390	chr8	0.0456337	0.969087	0.0942901	0.856331	0.0685211	0.842004	0.138398	0.905549	0.00955798
OGFOD1	NM_001166613	chr18	0.166664	0.969087	0.054038	0.856331	0.0841087	0.842004	0.054038	0.905549	0.00958023
CNGB1	NM_001135641	chr18	0.0936147	1	0.0717031	0.856331	0.094258	0.842004	0.0651811	0.905549	0.00963289
AS3MT	NM_001035023	chr26	0.026332	1	0.155398	0.856331	0.0615558	0.842004	0.165287	0.905549	0.00970014
FAM216A	NM_001035480	chr17	0.0740081	1	0.130336	0.856331	0.0393524	0.842004	0.109865	0.905549	0.00971223
TBL2	NM_001075535	chr25	0.146476	0.969087	0.0576916	0.856331	0.0901304	0.842004	0.0547951	0.905549	0.00971746
USP4	NM_001100319	chr22	0.126655	0.969087	0.062401	0.856331	0.075573	0.842004	0.069901	0.905549	0.00972026
MIR1721	NR_030872	chr17	0.0304742	1	0.152036	0.856331	0.0407608	0.842004	0.226511	0.905549	0.00989501
TM2D1	NM_001079593	chr3	0.160581	0.969087	0.0593482	0.856331	0.0651773	0.842004	0.0690726	0.905549	0.00991668
CALB1	NM_001076195	chr14	1	1	0.0283025	0.856331	0.0586602	0.842004	0.0259247	0.905549	0.00993977
TAGAP	NM_001076823	chr9	0.0358111	0.969087	0.0926805	0.856331	0.11116	0.842004	0.116776	0.905549	0.00994686
M-SAA3.2	NM_001242573	chr29	0.0118825	0.969087	0.144486	0.856331	0.195788	0.842004	0.130089	0.905549	0.0100559
HERPUD1	NM_001102265	chr18	0.0770275	0.969087	0.0719431	0.856331	0.0961045	0.842004	0.0834839	0.905549	0.0101791
TTC22	NM_001098055	chr3	0.0612884	1	0.121708	0.856331	0.0909884	0.842004	0.065614	0.905549	0.0101911
CSRP2	NM_001038183	chr5	0.00824909	1	0.215101	0.856331	0.104039	0.842004	0.242082	0.905549	0.0102174
MRPL44	NM_001046321	chr2	0.120105	0.969087	0.0804992	0.856331	0.0570765	0.842004	0.0812363	0.905549	0.0102408
EAF2	NM_001046507	chr1	0.342686	1	0.0338927	0.856331	0.0810851	0.842004	0.0477181	0.905549	0.0102592
GTSF1	NM_001034273	chr5	0.159703	1	0.0472547	0.856331	0.077809	0.842004	0.0770728	0.905549	0.0103123
PDCD11	NM_001102103	chr26	0.202296	0.969087	0.0518185	0.856331	0.0843515	0.842004	0.0518185	0.905549	0.0104059
NR1D1	NM_001078100	chr19	0.197581	1	0.0514013	0.856331	0.0621653	0.842004	0.0740263	0.905549	0.0105578
IGF2	NM_174087	chr29	0.0533258	1	0.0775184	0.856331	0.121736	0.842004	0.0932639	0.905549	0.0105902
FLNB	NM_001191460	chr22	0.197855	0.969087	0.0486908	0.856331	0.0877206	0.842004	0.0562026	0.905549	0.0106829
INSM1	NM_001101230	chr13	0.216762	1	0.0752001	0.856331	0.049664	0.842004	0.059136	0.905549	0.010745
HPD	NM_001015611	chr17	0.0996231	1	0.0656221	0.856331	0.0894334	0.842004	0.0828312	0.905549	0.010836
CACNB2	NM_175789	chr13	0.0287665	1	0.198834	0.856331	0.0441671	0.842004	0.194373	0.905549	0.010946
KLRA1	NM_174376	chr5	0.0126974	1	0.207198	0.856331	0.0807974	0.842004	0.235802	0.905549	0.0111116
PPP1R3A	NM_001205440	chr4	0.334637	1	0.046358	0.856331	0.0635918	0.842004	0.0519007	0.905549	0.0112851
SRSF7	NM_001034277	chr11	0.179026	0.969087	0.0433568	0.856331	0.0840125	0.842004	0.080033	0.905549	0.0114437
CATHL6	NM_174832	chr22	0.028536	1	0.13374	0.856331	0.0763365	0.842004	0.179654	0.905549	0.0114675
OPN1SW	NM_174567	chr4	0.0997089	1	0.0791091	0.856331	0.0706185	0.842004	0.0944898	0.905549	0.0115146
ANKRD35	NM_001192377	chr3	0.179771	1	0.0595874	0.856331	0.0984084	0.842004	0.0501581	0.905549	0.0115529
RPS6KL1	NM_001037472	chr10	0.0141187	1	0.184841	0.856331	0.0896307	0.842004	0.228727	0.905549	0.0116525
AP1S2	NM_001040591	chrX	0.258659	0.969087	0.0730129	0.856331	0.0269705	0.842004	0.106046	0.905549	0.0117338
GCFC1	NM_001075689	chr1	0.128968	0.969087	0.0824309	0.856331	0.0474076	0.842004	0.10823	0.905549	0.0118178
CAP1	NM_001035010	chr3	0.141349	0.969087	0.0554935	0.856331	0.100216	0.842004	0.0698998	0.905549	0.0118809
FOXC2	NM_001193072	chr18	0.208521	1	0.0700432	0.856331	0.0537294	0.842004	0.0720272	0.905549	0.0121277
C4BPB	NM_174253	chrUn_JH122487	0.0886103	1	0.12571	0.856331	0.0376677	0.842004	0.13776	0.905549	0.0123265
ACSM1	NM_174682	chr25	0.263808	1	0.0501811	0.856331	0.0804023	0.842004	0.0544098	0.905549	0.0123436
GART	NM_001040473	chr1	0.0690462	0.969087	0.113597	0.856331	0.0652008	0.842004	0.113597	0.905549	0.0123716
ILF3	NM_001206495	chr7	0.242715	0.969087	0.0526739	0.856331	0.0866281	0.842004	0.0526739	0.905549	0.0124093
CHST2	NM_001113769	chr1	0.12211	1	0.0668226	0.856331	0.0774177	0.842004	0.0938093	0.905549	0.0125514
NPB	NM_173944	chr19	0.177375	1	0.0597566	0.856331	0.0698145	0.842004	0.0802658	0.905549	0.0125722
RGN	NM_173957	chrUn_JH126047	0.620549	1	0.0290847	0.856331	0.0699675	0.842004	0.0472105	0.905549	0.0126063
MIRLET7F-1	NR_030957	chr8	0.269302	1	0.0563814	0.856331	0.0589283	0.842004	0.0668386	0.905549	0.0126348
RABL5	NM_001015612	chr25	0.427061	1	0.122926	0.856331	0.201878	0.842004	0.00569924	0.905549	0.0127262
VPS11	NM_001076216	chr15	0.252804	0.969087	0.0456876	0.856331	0.0942443	0.842004	0.0561266	0.905549	0.0128321
AFAP1L2	NM_001076375	chr26	0.0181523	1	0.153506	0.856331	0.144433	0.842004	0.153506	0.905549	0.0129362
OLFML2B	NM_001100354	chr3	0.144629	1	0.0725356	0.856331	0.0677869	0.842004	0.087959	0.905549	0.0130529
HR	NM_001102535	chr8	0.0730848	1	0.0801142	0.856331	0.133775	0.842004	0.0801142	0.905549	0.0130832
CYB5R4	NM_001038159	chr9	0.143995	0.969087	0.096218	0.856331	0.0444305	0.842004	0.103406	0.905549	0.0132193
TRAM2	NM_001193150	chr23	0.16445	1	0.0749782	0.856331	0.0693177	0.842004	0.0749782	0.905549	0.0132837
SLC22A4	NM_001206989	chr7	0.243076	1	0.0560021	0.856331	0.0810704	0.842004	0.0580923	0.905549	0.0132878
DNTT	NM_177495	chr26	0.126357	1	0.100762	0.856331	0.0549735	0.842004	0.0924017	0.905549	0.0133722
TSSK1B	NM_001083710	chrUn_AAFC02166669	0.0832104	1	0.162336	0.856331	0.0420593	0.842004	0.114194	0.905549	0.0134027
PEX19	NM_001034540	chr3	0.0193222	0.969087	0.261228	0.856331	0.044693	0.842004	0.288181	0.905549	0.0134224
PLA2G7	NM_174578	chr23	0.174037	0.969087	0.109761	0.856331	0.112116	0.842004	0.0304671	0.905549	0.0134584
CLCN4	NM_001031757	chrX	0.177815	1	0.0673573	0.856331	0.0815618	0.842004	0.0673573	0.905549	0.0135402
NMT1	NM_177504	chr19	0.380069	0.969087	0.0420282	0.856331	0.100185	0.842004	0.0420282	0.905549	0.0137565
FAM115A	NM_001099054	chr4	0.124877	1	0.073934	0.856331	0.117229	0.842004	0.0624843	0.905549	0.0138112
AKR1C4	NM_181027	chr13	0.149963	1	0.0590675	0.856331	0.127398	0.842004	0.0606173	0.905549	0.0139255
ASZ1	NM_174063	chr4	0.0492579	1	0.128477	0.856331	0.0646677	0.842004	0.167307	0.905549	0.0139351
NR5A2	NM_001206816	chr16	0.221406	1	0.0486024	0.856331	0.0848296	0.842004	0.0756	0.905549	0.0140144
UHRF1	NM_001103098	chr7	0.119679	0.969087	0.0658222	0.856331	0.111454	0.842004	0.0789786	0.905549	0.0140628
B3GNT2	NM_001102497	chr11	0.0625727	0.969087	0.0789379	0.856331	0.14266	0.842004	0.09854	0.905549	0.0140767
TTC13	NM_001205860	chr28	0.0764767	0.969087	0.194882	0.856331	0.0506563	0.842004	0.0923998	0.905549	0.014124
RNF151	NM_001077038	chr25	0.0788651	1	0.0880079	0.856331	0.0934818	0.842004	0.108386	0.905549	0.0142064
TPM1	NM_001013590	chr10	0.00720911	0.969087	0.25741	0.856331	0.159299	0.842004	0.238184	0.905549	0.0142188
KRT17	NM_001105322	chr19	0.0103435	1	0.187244	0.856331	0.161132	0.842004	0.227074	0.905549	0.0142849
TMEM169	NM_001038690	chr2	0.0730222	1	0.178797	0.856331	0.0349799	0.842004	0.155527	0.905549	0.0143089
UST	NM_001206827	chr9	0.204275	0.969087	0.0553272	0.856331	0.100132	0.842004	0.0631041	0.905549	0.0143648
DLST	NM_001075282	chr10	0.273219	0.969087	0.0532625	0.856331	0.092434	0.842004	0.0532625	0.905549	0.0143983
SLC27A5	NM_001103273	chr18	0.0560968	1	0.121324	0.856331	0.0817914	0.842004	0.129654	0.905549	0.0144748
POLR3A	NM_001083750	chr28	0.330571	0.969087	0.0450998	0.856331	0.106037	0.842004	0.0458054	0.905549	0.0145093
DTWD2	NM_001206125	chr7	0.133686	1	0.0986341	0.856331	0.0887594	0.842004	0.0621946	0.905549	0.0145639
CALR	NM_174000	chr7	0.103079	0.969087	0.0902893	0.856331	0.0866283	0.842004	0.0902893	0.905549	0.0145645
PACRGL	NM_001191517	chr6	0.181783	1	0.0661879	0.856331	0.109891	0.842004	0.0555171	0.905549	0.0146521
IARS	NM_001101069	chr8	0.0844549	0.969087	0.0675415	0.856331	0.119466	0.842004	0.107936	0.905549	0.0146737
LOC100196899	NM_001143747	chr25	0.281922	1	0.0578318	0.856331	0.0767618	0.842004	0.0589874	0.905549	0.0147125
ZNF385B	NM_001083502	chr2	0.281922	1	0.0578318	0.856331	0.0767618	0.842004	0.0589874	0.905549	0.0147125
WSCD1	NM_001206900	chr19	0.0802354	1	0.0998174	0.856331	0.0879931	0.842004	0.105064	0.905549	0.0147437
HRH1	NM_174083	chr22	0.138964	1	0.0807327	0.856331	0.0827289	0.842004	0.0798593	0.905549	0.0147549
KCNS3	NM_001013606	chr11	0.213942	1	0.0723935	0.856331	0.0692227	0.842004	0.0694086	0.905549	0.0147971
MSX1	NM_174798	chr6	0.139706	1	0.0715465	0.856331	0.0831671	0.842004	0.0896892	0.905549	0.0148177
SPATA5L1	NM_001105625	chr10	0.22716	0.969087	0.072277	0.856331	0.0965722	0.842004	0.0470786	0.905549	0.0148302
CIRH1A	NM_001205672	chr18	0.140908	0.969087	0.0771358	0.856331	0.0892126	0.842004	0.0771358	0.905549	0.0148516
CKMT1B	NM_174275	chr21	0.263419	1	0.0462359	0.856331	0.127509	0.842004	0.0482896	0.905549	0.0148798
GPR173	NM_001015604	chrX	0.105912	1	0.116999	0.856331	0.0470853	0.842004	0.128802	0.905549	0.0149024
PDZD4	NM_001205543	chrX	0.0486091	1	0.186201	0.856331	0.0435581	0.842004	0.191902	0.905549	0.0149745
SNRNP200	NM_001206163	chr11	0.217117	0.969087	0.054109	0.856331	0.119128	0.842004	0.054109	0.905549	0.0149844
CAPN13	NM_001035360	chr11	0.141919	1	0.0881617	0.856331	0.0595578	0.842004	0.101623	0.905549	0.0149845
RWDD3	NM_001098128	chr3	0.177001	1	0.0750913	0.856331	0.0841581	0.842004	0.0679788	0.905549	0.0150288
GARNL3	NM_001077872	chr11	0.186353	1	0.0666085	0.856331	0.0702768	0.842004	0.087349	0.905549	0.0150513
EPRS	NM_001243320	chrUn_JH121287	0.0721585	0.969087	0.095127	0.856331	0.117468	0.842004	0.095127	0.905549	0.0151232
WNT11	NM_001082456	chr15	0.089291	1	0.077935	0.856331	0.140885	0.842004	0.0795248	0.905549	0.0153019
S100G	NM_174257	chrUn_JH121357	1	1	0.0330817	0.856331	0.0485186	0.842004	0.0489002	0.905549	0.0153754
LMOD1	NM_001083715	chrUn_JH121386	0.161815	1	0.07108	0.856331	0.0733225	0.842004	0.0935551	0.905549	0.0154331
EFHA2	NM_001206097	chr27	0.0692798	1	0.292354	0.856331	0.0198688	0.842004	0.196983	0.905549	0.0154854
PREX2	NM_001192526	chr14	0.0932926	1	0.0757512	0.856331	0.112179	0.842004	0.101522	0.905549	0.0156551
OLR1	NM_174132	chr5	0.2851	0.969087	0.0452365	0.856331	0.126758	0.842004	0.0498129	0.905549	0.0157875
SLC31A2	NM_001034556	chr8	0.0749943	0.969087	0.10271	0.856331	0.0710666	0.842004	0.149401	0.905549	0.015836
ATP1A4	NM_001144103	chr3	0.0554448	1	0.0929147	0.856331	0.125064	0.842004	0.132702	0.905549	0.0163486
TXNRD1	NM_174625	chr5	0.0862029	0.969087	0.0789678	0.856331	0.106452	0.842004	0.119219	0.905549	0.0164707
TSPAN33	NM_001034672	chr4	0.100631	0.969087	0.0744084	0.856331	0.153457	0.842004	0.0779286	0.905549	0.0168988
GM2A	NM_001205547	chr7	0.0872256	0.969087	0.109447	0.856331	0.0867794	0.842004	0.109447	0.905549	0.0170505
EIF4A1	NM_001034228	chr19	0.0833598	0.969087	0.132669	0.856331	0.106595	0.842004	0.0771128	0.905549	0.017082
UBAP2L	NM_001103107	chr3	0.183206	0.969087	0.0659694	0.856331	0.114749	0.842004	0.0659694	0.905549	0.0171604
RGS10	NM_001046540	chr26	0.218795	0.969087	0.0769625	0.856331	0.148646	0.842004	0.0368416	0.905549	0.0172577
PI4K2A	NM_001100316	chr26	0.078629	0.969087	0.112154	0.856331	0.0769964	0.842004	0.136791	0.905549	0.0173464
GTF2H4	NM_001101057	chr23	0.148044	0.969087	0.0870622	0.856331	0.0828438	0.842004	0.0870622	0.905549	0.0173574
MIR2404-2	NR_030918	chr8	0.0837716	1	0.139335	0.856331	0.0594576	0.842004	0.134651	0.905549	0.017422
STX1A	NM_001083798	chr25	0.0295012	1	0.231996	0.856331	0.0778632	0.842004	0.176702	0.905549	0.0175174
SLC22A6	NM_001001143	chr29	0.198502	1	0.0594325	0.856331	0.0912842	0.842004	0.0886441	0.905549	0.0176892
THTPA	NM_174470	chr10	0.286957	1	0.0680102	0.856331	0.0723484	0.842004	0.0680102	0.905549	0.0177637
CPXM1	NM_001015642	chr13	0.166361	1	0.0607783	0.856331	0.104803	0.842004	0.0907568	0.905549	0.017783
ELOVL2	NM_001083517	chr23	0.0515634	1	0.123337	0.856331	0.0880456	0.842004	0.172569	0.905549	0.017843
C18H19orf33	NM_001207046	chr18	0.0752099	1	0.0903081	0.856331	0.13992	0.842004	0.102781	0.905549	0.0179808
MPDU1	NM_001075179	chr19	0.0781331	0.969087	0.126385	0.856331	0.0678902	0.842004	0.146142	0.905549	0.0180199
ATP6V1E2	NM_001079613	chr11	0.138505	1	0.114605	0.856331	0.0480129	0.842004	0.129595	0.905549	0.0181237
CYB5B	NM_001163782	chr18	0.123967	0.969087	0.0986991	0.856331	0.0829311	0.842004	0.0986991	0.905549	0.018304
FBXO40	NM_001206393	chr1	0.0481117	1	0.299811	0.856331	0.0233334	0.842004	0.299964	0.905549	0.0184091
CEP95	NM_001192116	chr19	0.109682	0.969087	0.110037	0.856331	0.0670959	0.842004	0.124698	0.905549	0.0184117
HNRNPK	NM_001034562	chr8	0.0754605	0.969087	0.0688875	0.856331	0.124414	0.842004	0.156195	0.905549	0.0184168
TMCC2	NM_001077135	chr16	0.0152917	1	0.189916	0.856331	0.129141	0.842004	0.271014	0.905549	0.0184978
C7H19orf21	NM_001035269	chr7	0.111844	1	0.0702285	0.856331	0.160609	0.842004	0.0810237	0.905549	0.0185717
SLC30A7	NM_001083760	chr3	0.160256	0.969087	0.0802727	0.856331	0.0998693	0.842004	0.0802727	0.905549	0.0186899
FAM13A	NM_174692	chr6	0.103292	0.969087	0.0814341	0.856331	0.111992	0.842004	0.110468	0.905549	0.0188102
NOXA1	NM_001102075	chrUn_JH121412	0.0738335	1	0.100291	0.856331	0.14693	0.842004	0.0961691	0.905549	0.0188831
S100A14	NM_001079634	chr3	0.0328117	0.969087	0.11839	0.856331	0.172323	0.842004	0.156379	0.905549	0.0188894
AIFM1	NM_001192984	chrX	0.201413	0.969087	0.0732636	0.856331	0.117609	0.842004	0.0608466	0.905549	0.0190068
FETUB	NM_001034218	chr1	0.127895	1	0.0779239	0.856331	0.109503	0.842004	0.0967759	0.905549	0.0190088
SLC22A7	NM_001101047	chr23	0.212096	1	0.109045	0.856331	0.0736448	0.842004	0.0623986	0.905549	0.0190942
PLBD1	NM_001101044	chr5	0.24349	0.969087	0.0627593	0.856331	0.143552	0.842004	0.0486375	0.905549	0.0191469
METTL5	NM_001099135	chr2	0.240318	0.969087	0.0722594	0.856331	0.164205	0.842004	0.0377863	0.905549	0.0192808
GPR37	NM_001075969	chr4	0.3065	1	0.0662278	0.856331	0.079424	0.842004	0.0671805	0.905549	0.0193523
LY6H	NM_001079636	chr14	0.3065	1	0.0662278	0.856331	0.079424	0.842004	0.0671805	0.905549	0.0193523
SF3A3	NM_001034548	chr3	0.161015	0.969087	0.0666478	0.856331	0.127175	0.842004	0.0797305	0.905549	0.0194162
TMEM150A	NM_001193030	chr11	0.124969	0.969087	0.0813122	0.856331	0.124138	0.842004	0.0867041	0.905549	0.0194869
MFSD1	NM_001075351	chr1	0.108254	0.969087	0.074324	0.856331	0.123389	0.842004	0.110957	0.905549	0.0195859
HEMGN	NM_001077055	chr8	0.0823205	1	0.110819	0.856331	0.123033	0.842004	0.0983383	0.905549	0.0196134
TNFSF13	NM_001034647	chr19	0.153925	0.969087	0.0944036	0.856331	0.0805686	0.842004	0.0944036	0.905549	0.0196322
DOC2A	NM_001083709	chr25	0.0624981	1	0.182968	0.856331	0.0889524	0.842004	0.108733	0.905549	0.0196422
PGM5	NM_001102335	chr8	0.106392	1	0.128341	0.856331	0.0816457	0.842004	0.101656	0.905549	0.0199844
LOC508153	NM_001100322	chr21	0.118869	0.969087	0.0970688	0.856331	0.101202	0.842004	0.0970688	0.905549	0.0199868
DYM	NM_001192999	chr24	0.191909	0.969087	0.0629633	0.856331	0.124172	0.842004	0.0755848	0.905549	0.0199942
PKN3	NM_001205566	chr11	0.0694258	1	0.113435	0.856331	0.0969929	0.842004	0.149567	0.905549	0.020099
MED27	NM_001040546	chr11	0.0718396	0.969087	0.156971	0.856331	0.0602001	0.842004	0.169325	0.905549	0.0201863
FAM83D	NM_001083393	chr13	0.123881	1	0.14772	0.856331	0.163845	0.842004	0.0386352	0.905549	0.0202971
LOC100126544	NM_001110447	chr23	0.0979681	0.969087	0.0855328	0.856331	0.170699	0.842004	0.0824736	0.905549	0.0205603
C11H2orf18	NM_001083704	chr11	0.0810682	0.969087	0.136554	0.856331	0.078765	0.842004	0.136554	0.905549	0.0206958
XPNPEP1	NM_001075602	chr26	0.228351	0.969087	0.073375	0.856331	0.0972825	0.842004	0.073375	0.905549	0.0207613
ME3	NM_001075877	chr29	0.0490997	1	0.118014	0.856331	0.13459	0.842004	0.153978	0.905549	0.0208204
LRRC59	NM_001034578	chr19	0.202745	0.969087	0.0767822	0.856331	0.100902	0.842004	0.0767822	0.905549	0.0208846
RECQL5	NM_001192326	chr19	0.31051	1	0.1309	0.856331	0.156092	0.842004	0.0190352	0.905549	0.0209043
AK4	NM_001077933	chr3	0.167837	0.969087	0.0779856	0.856331	0.11552	0.842004	0.0799359	0.905549	0.0209163
CDH10	NM_001076266	chr20	0.155498	1	0.0981103	0.856331	0.0992468	0.842004	0.0802621	0.905549	0.020997
TFR2	NM_001177741	chr25	0.13975	1	0.0770658	0.856331	0.137457	0.842004	0.0832033	0.905549	0.0211978
TMEM86B	NM_001034528	chr18	0.155609	1	0.068471	0.856331	0.141678	0.842004	0.0818597	0.905549	0.0212459
KIT	NM_001166484	chr6	0.00865636	0.969087	0.258475	0.856331	0.183635	0.842004	0.30265	0.905549	0.0213407
AQP11	NM_001110069	chr29	0.164682	1	0.074544	0.856331	0.121317	0.842004	0.0836305	0.905549	0.0213648
TMBIM6	NM_001076414	chr5	0.0610684	0.969087	0.224945	0.856331	0.113516	0.842004	0.0807916	0.905549	0.0215382
LRIG3	NM_001205591	chr5	0.00359326	1	0.427914	0.858215	0.175601	0.842004	0.467829	0.90611	0.0215783
DGAT2L6	NM_001101861	chrX	0.0791934	1	0.15584	0.856331	0.0733674	0.842004	0.14121	0.905549	0.021764
TCEA2	NM_001075329	chr13	0.0474902	1	0.128703	0.856331	0.0951658	0.842004	0.221127	0.905549	0.0218554
GANAB	NM_001205777	chr29	0.137331	0.969087	0.0955581	0.856331	0.104139	0.842004	0.0955581	0.905549	0.0220909
RNF135	NM_001098936	chr19	0.224312	0.969087	0.0526634	0.856331	0.149346	0.842004	0.074864	0.905549	0.0222676
UBA1	NM_001102477	chrX	0.131381	0.969087	0.0957045	0.856331	0.119097	0.842004	0.0882529	0.905549	0.0222773
EHD2	NM_001046431	chr18	0.0095309	1	0.272311	0.856331	0.144234	0.842004	0.35339	0.905549	0.0222926
DDAH2	NM_001034704	chr23	0.136823	1	0.0882353	0.856331	0.103933	0.842004	0.107668	0.905549	0.0226247
TM9SF4	NM_001098077	chr13	0.114083	0.969087	0.0937165	0.856331	0.144811	0.842004	0.0878119	0.905549	0.0227258
CYP1B1	NM_001192294	chr11	0.127985	1	0.0941838	0.856331	0.102842	0.842004	0.109942	0.905549	0.0227656
EFNA3	NM_001105429	chr3	0.0787485	1	0.170338	0.856331	0.0722222	0.842004	0.141636	0.905549	0.0228738
YTHDF2	NM_001076253	chr2	0.321272	0.969087	0.0516723	0.856331	0.136255	0.842004	0.0607196	0.905549	0.0228891
FABP9	NM_001192410	chr14	0.0914753	1	0.1062	0.856331	0.109346	0.842004	0.129363	0.905549	0.0228977
WDFY1	NM_001046542	chr2	0.165056	0.969087	0.0969394	0.856331	0.0888815	0.842004	0.0969394	0.905549	0.0229497
DYNLRB2	NM_001077119	chr18	0.217928	1	0.0665796	0.856331	0.112199	0.842004	0.0853752	0.905549	0.0230812
VPS39	NM_001206244	chr10	0.114698	0.969087	0.0825669	0.856331	0.130292	0.842004	0.112851	0.905549	0.0231115
TMPRSS4	NM_001101973	chr15	0.121364	1	0.0804753	0.856331	0.141888	0.842004	0.100481	0.905549	0.0231116
HARBI1	NM_001075668	chr15	0.22675	0.969087	0.0702045	0.856331	0.125051	0.842004	0.0702045	0.905549	0.0231706
ANKRD34C	NM_001207061	chr21	0.221071	1	0.0706181	0.856331	0.116595	0.842004	0.0770931	0.905549	0.0232375
C13H20orf7	NM_001206395	chr13	0.116605	1	0.114664	0.856331	0.0937457	0.842004	0.112796	0.905549	0.0233597
LRRCC1	NM_001206791	chr14	0.175351	0.969087	0.091879	0.856331	0.0959004	0.842004	0.091879	0.905549	0.0234269
MIR2385	NR_031248	chr25	0.284471	1	0.111906	0.856331	0.0479232	0.842004	0.0936075	0.905549	0.0235251
ATP5B	NM_175796	chr5	0.14879	0.969087	0.116422	0.856331	0.062856	0.842004	0.131279	0.905549	0.0235404
DZANK1	NM_001076838	chr13	1	1	0.0364707	0.856331	0.0625581	0.842004	0.0629004	0.905549	0.0236064
ZNF655	NM_001075261	chrUn_JH121513	0.355197	0.969087	0.0550371	0.856331	0.108798	0.842004	0.0676258	0.905549	0.0236437
PIK3IP1	NM_001075552	chr17	0.0699869	0.969087	0.145416	0.856331	0.093239	0.842004	0.152053	0.905549	0.0236959
ACADL	NM_001076936	chr2	0.157301	1	0.0786787	0.856331	0.118737	0.842004	0.0991872	0.905549	0.0238653
IGFLR1	NM_001099167	chr18	0.103948	0.969087	0.10063	0.856331	0.128617	0.842004	0.108403	0.905549	0.0238749
RASIP1	NM_001193160	chr18	0.123348	1	0.120327	0.856331	0.0797545	0.842004	0.123227	0.905549	0.0238778
PROK1	NM_001034018	chr3	0.113378	1	0.171299	0.856331	0.0410068	0.842004	0.183441	0.905549	0.0239041
KCNJ15	NM_001099018	chr1	0.0836087	1	0.129942	0.856331	0.187063	0.842004	0.0725797	0.905549	0.0240655
ARHGAP39	NM_001205997	chr14	0.0788361	1	0.16521	0.856331	0.0715557	0.842004	0.159184	0.905549	0.0241629
PADI2	NM_001105452	chr2	0.15953	0.969087	0.0831063	0.856331	0.135821	0.842004	0.0831063	0.905549	0.0243105
B3GNT5	NM_001076979	chr1	0.173173	0.969087	0.232898	0.856331	0.0234839	0.842004	0.158112	0.905549	0.0243224
MFSD8	NM_001205823	chr17	0.193658	0.969087	0.104021	0.856331	0.0617807	0.842004	0.121037	0.905549	0.0244225
HK1	NM_001012668	chr28	0.19159	0.969087	0.0761221	0.856331	0.135951	0.842004	0.0761221	0.905549	0.0244561
KIAA1383	NM_001098148	chr28	0.141404	1	0.25096	0.856331	0.0411714	0.842004	0.103494	0.905549	0.0244876
ETV2	NM_001191317	chr18	0.10635	1	0.0810654	0.856331	0.148945	0.842004	0.119	0.905549	0.0246686
ARL11	NM_001192342	chr12	0.24413	0.969087	0.0692921	0.856331	0.130396	0.842004	0.0692921	0.905549	0.024673
CENPQ	NM_001078065	chr23	0.147127	0.969087	0.173193	0.856331	0.0608141	0.842004	0.100791	0.905549	0.0250494
DPAGT1	NM_001015664	chr15	0.163807	0.969087	0.0997371	0.856331	0.096203	0.842004	0.0997371	0.905549	0.0251135
PDZD11	NM_001037603	chrX	0.0268122	0.969087	0.286963	0.856331	0.0593251	0.842004	0.344576	0.905549	0.0251722
PRG4	NM_001206633	chr16	0.1226	1	0.183558	0.856331	0.0940254	0.842004	0.0744667	0.905549	0.0252042
TERF2IP	NM_001075412	chr18	0.0679059	0.969087	0.123211	0.856331	0.172947	0.842004	0.1104	0.905549	0.0254475
NIT2	NM_001038133	chr1	0.60008	0.969087	0.0433946	0.856331	0.116498	0.842004	0.0530379	0.905549	0.0255752
MTHFD1	NM_001083477	chr10	0.250622	0.969087	0.0632255	0.856331	0.110477	0.842004	0.0922669	0.905549	0.0256444
MXI1	NM_001076331	chr26	0.163583	0.969087	0.0916548	0.856331	0.119363	0.842004	0.0910399	0.905549	0.0258002
TTC5	NM_001075464	chr10	0.235421	0.969087	0.0805121	0.856331	0.106917	0.842004	0.0805121	0.905549	0.025826
NXPE4	NM_001034503	chr15	0.232163	1	0.0794195	0.856331	0.111777	0.842004	0.0794195	0.905549	0.0258835
DMRT1	NM_001078060	chr8	0.0157301	1	0.281787	0.856331	0.114407	0.842004	0.325738	0.905549	0.0260494
ARMC9	NM_001046418	chr2	0.148853	1	0.0805545	0.856331	0.144571	0.842004	0.0956991	0.905549	0.0261274
MAP9	NM_001206151	chr17	0.170976	1	0.0824095	0.856331	0.134195	0.842004	0.0881808	0.905549	0.0262193
ING2	NM_001193225	chr27	0.412651	0.969087	0.0726481	0.856331	0.0943888	0.842004	0.0594034	0.905549	0.0263679
KRT15	NM_001130747	chr19	0.132602	0.969087	0.086453	0.856331	0.169832	0.842004	0.086453	0.905549	0.0263929
ELMO1	NM_001113227	chr4	0.290914	0.969087	0.0637001	0.856331	0.143277	0.842004	0.0637001	0.905549	0.0264817
NPEPPS	NM_001193159	chr19	0.184131	0.969087	0.0783594	0.856331	0.158518	0.842004	0.0746088	0.905549	0.0266466
EEF1A2	NM_001037464	chr13	0.0869077	0.969087	0.126412	0.856331	0.126151	0.842004	0.1236	0.905549	0.026718
ATL3	NM_001098978	chr29	0.319717	0.969087	0.0612437	0.856331	0.143092	0.842004	0.0612437	0.905549	0.0267502
RRM1	NM_001113296	chr15	0.143008	0.969087	0.0871941	0.856331	0.158203	0.842004	0.0871941	0.905549	0.0267949
TNNI3K	NM_001078008	chr3	0.310744	1	0.0758439	0.856331	0.0959827	0.842004	0.0764313	0.905549	0.0268914
SNAP47	NM_001102320	chr7	0.273101	0.969087	0.0724804	0.856331	0.0800317	0.842004	0.109322	0.905549	0.0269227
NOLC1	NM_001075608	chr26	0.282655	0.969087	0.0610605	0.856331	0.143813	0.842004	0.0701115	0.905549	0.0270132
SP1	NM_001078027	chr5	0.213321	0.969087	0.074584	0.856331	0.126376	0.842004	0.0868382	0.905549	0.0270761
PRKCA	NM_174435	chr19	0.196229	1	0.06848	0.856331	0.116602	0.842004	0.112414	0.905549	0.0272413
ACTN2	NM_001034635	chr28	0.305617	1	0.117956	0.856331	0.13003	0.842004	0.037598	0.905549	0.0272526
CAMP	NM_174831	chr22	0.0997678	1	0.0964543	0.856331	0.162659	0.842004	0.113163	0.905549	0.0273482
LOC782922	NM_001166224	chr13	0.067475	1	0.21795	0.856331	0.0633635	0.842004	0.191998	0.905549	0.0275391
TRIP6	NM_001035469	chr25	0.0550865	1	0.134599	0.856331	0.171604	0.842004	0.140976	0.905549	0.0275886
SERINC3	NM_001083412	chr13	0.137766	0.969087	0.084565	0.856331	0.145889	0.842004	0.105573	0.905549	0.0275954
CYP19A1	NM_174305	chr10	0.202263	1	0.0895965	0.856331	0.100904	0.842004	0.0990049	0.905549	0.0277666
NUDT14	NM_001105652	chrUn_JH125860	0.112845	1	0.0952739	0.856331	0.169015	0.842004	0.100874	0.905549	0.028007
ITGB6	NM_174698	chr2	0.131743	0.969087	0.127237	0.856331	0.0903297	0.842004	0.121942	0.905549	0.0281492
TMEM45B	NM_001034375	chr29	0.0590175	1	0.188292	0.856331	0.104812	0.842004	0.158884	0.905549	0.0281933
LAT	NM_001104978	chr25	0.0340982	0.969087	0.190151	0.856331	0.129506	0.842004	0.221707	0.905549	0.0283105
CLPB	NM_001015625	chr15	0.375359	1	0.0956854	0.856331	0.0584186	0.842004	0.0891113	0.905549	0.0283956
PARP1	NM_174751	chr16	0.237047	0.969087	0.0807636	0.856331	0.0871444	0.842004	0.112153	0.905549	0.0284104
SHC1	NM_001075305	chr3	0.100142	0.969087	0.11634	0.856331	0.184927	0.842004	0.0876045	0.905549	0.0285821
SPESP1	NM_001079773	chr10	0.00121857	1	0.614653	0.897912	0.383158	0.867647	0.657822	0.940757	0.0285864
DENND1C	NM_001193164	chr7	0.0925824	0.969087	0.136169	0.856331	0.100741	0.842004	0.148898	0.905549	0.0286199
HIF1AN	NM_001083443	chr26	0.32594	0.969087	0.0688656	0.856331	0.122637	0.842004	0.0688656	0.905549	0.0286687
CDH1	NM_001002763	chr18	0.164215	0.969087	0.140001	0.856331	0.0599963	0.842004	0.138405	0.905549	0.0288089
ADD2	NM_001099009	chr11	0.289388	1	0.0595596	0.856331	0.139716	0.842004	0.0800844	0.905549	0.0290123
C3H1orf189	NM_001038026	chr3	0.1345	1	0.0824641	0.856331	0.14083	0.842004	0.123911	0.905549	0.029085
ARF4	NM_174689	chr19	0.310861	0.969087	0.0617478	0.856331	0.117367	0.842004	0.0859458	0.905549	0.0290926
USP20	NM_001105333	chr11	0.109904	0.969087	0.0908402	0.856331	0.177496	0.842004	0.110015	0.905549	0.029231
PHGDH	NM_001035017	chr3	0.166782	0.969087	0.10394	0.856331	0.109003	0.842004	0.10394	0.905549	0.0293818
LY6D	NM_001076517	chr14	0.341161	1	0.0721611	0.856331	0.102112	0.842004	0.0784896	0.905549	0.0294754
DLL3	NM_001192080	chr18	0.0265727	1	0.224076	0.856331	0.118457	0.842004	0.2819	0.905549	0.0296327
SYVN1	NM_001101899	chr29	0.154516	0.969087	0.100907	0.856331	0.126494	0.842004	0.100907	0.905549	0.0296514
GMPPB	NM_001046168	chr22	0.0870687	0.969087	0.16131	0.856331	0.0585148	0.842004	0.242586	0.905549	0.0296878
GFRA3	NM_001083747	chr7	0.238029	1	0.0768105	0.856331	0.0924737	0.842004	0.118119	0.905549	0.0297226
ACCN3	NM_001191251	chr4	0.153551	1	0.0866944	0.856331	0.173738	0.842004	0.0866944	0.905549	0.0298051
OSBP2	NM_001192252	chr17	0.130715	1	0.0950454	0.856331	0.145516	0.842004	0.111016	0.905549	0.0298252
SLPI	NM_001098865	chr13	0.0519153	1	0.163582	0.856331	0.131336	0.842004	0.180486	0.905549	0.0298874
GTPBP3	NM_001206218	chr7	0.219775	0.969087	0.0942694	0.856331	0.212678	0.842004	0.0456948	0.905549	0.0298913
INSM2	NM_001144080	chr21	0.115599	1	0.0915363	0.856331	0.172778	0.842004	0.111176	0.905549	0.0300875
MIR1584	NR_030843	chr3	0.0424155	1	0.243387	0.856331	0.0736413	0.842004	0.267936	0.905549	0.030132
NPM2	NM_001168706	chr8	0.277627	1	0.0754366	0.856331	0.108138	0.842004	0.090848	0.905549	0.030342
LOR	NM_001113757	chr3	0.35088	1	0.0711009	0.856331	0.0928552	0.842004	0.0889007	0.905549	0.0303617
TMCO5A	NM_001076467	chr10	0.325744	1	0.0706181	0.856331	0.116595	0.842004	0.0770931	0.905549	0.0304461
NPLOC4	NM_001192189	chr19	0.201253	0.969087	0.0826013	0.856331	0.151032	0.842004	0.0826013	0.905549	0.030509
CANX	NM_001105612	chrUn_JH125736	0.147299	0.969087	0.0997821	0.856331	0.14165	0.842004	0.0997821	0.905549	0.0305448
OTP	NM_001103312	chr10	0.352267	1	0.0714002	0.856331	0.0929	0.842004	0.089346	0.905549	0.030649
MR1	NM_001190298	chr16	0.122679	0.969087	0.0968035	0.856331	0.14202	0.842004	0.123809	0.905549	0.0306539
PAM	NM_173948	chr7	0.0896806	0.969087	0.10892	0.856331	0.164941	0.842004	0.131407	0.905549	0.0309473
SCFD2	NM_001078005	chr6	0.139458	0.969087	0.107621	0.856331	0.09921	0.842004	0.143136	0.905549	0.0310899
AHSA2	NM_001102134	chr11	0.206759	0.969087	0.0757468	0.856331	0.0993295	0.842004	0.137208	0.905549	0.0311215
STT3A	NM_001045980	chr29	0.118766	0.969087	0.125834	0.856331	0.113686	0.842004	0.125834	0.905549	0.0311566
THAP1	NM_001034648	chr27	0.287187	1	0.118829	0.856331	0.0702374	0.842004	0.0900071	0.905549	0.0313521
LGALS4	NM_001034768	chr18	0.210884	1	0.0688927	0.856331	0.152697	0.842004	0.0978711	0.905549	0.0314903
DLC1	NM_001102493	chr27	0.263256	0.969087	0.0613954	0.856331	0.1339	0.842004	0.100486	0.905549	0.0315254
LRRC3	NM_001098884	chr1	0.135	1	0.104149	0.856331	0.154656	0.842004	0.100095	0.905549	0.0315436
TAX1BP3	NM_001034474	chr19	0.0958813	0.969087	0.118795	0.856331	0.12969	0.842004	0.147657	0.905549	0.0315901
MRC2	NM_001192670	chr19	0.107087	0.969087	0.118419	0.856331	0.137865	0.842004	0.125697	0.905549	0.0317532
AP1G1	NM_001191436	chr18	0.226281	0.969087	0.0806473	0.856331	0.149739	0.842004	0.0806473	0.905549	0.031815
MIR568	NR_031331	chr1	0.0494388	1	0.275417	0.856331	0.0577639	0.842004	0.280983	0.905549	0.0318773
CACNG3	NM_001078014	chr25	0.0468806	1	0.16312	0.856331	0.151191	0.842004	0.192219	0.905549	0.0320002
GPR85	NM_001075150	chr4	0.120878	1	0.138393	0.856331	0.0995319	0.842004	0.134622	0.905549	0.0321895
TRIM45	NM_001014952	chr3	0.178665	1	0.111783	0.856331	0.094743	0.842004	0.118717	0.905549	0.0322371
PRR19	NM_001075635	chr18	0.121863	1	0.16112	0.856331	0.0632953	0.842004	0.18253	0.905549	0.0324553
ALG8	NM_001076125	chr29	0.0407278	0.969087	0.292462	0.856331	0.0652204	0.842004	0.292462	0.905549	0.0324906
MIR2303	NR_031116	chr12	0.044244	1	0.217139	0.856331	0.089988	0.842004	0.263961	0.905549	0.0325888
TCAP	NM_001014915	chr19	0.149255	1	0.0931108	0.856331	0.178657	0.842004	0.0921619	0.905549	0.03265
AANAT	NM_177509	chr19	0.0648751	1	0.199273	0.856331	0.0702776	0.842004	0.25222	0.905549	0.0326822
FAM46B	NM_001045950	chr2	0.118938	1	0.0986677	0.856331	0.20026	0.842004	0.0978806	0.905549	0.0327684
CLHC1	NM_001102042	chr11	0.189335	0.969087	0.119874	0.856331	0.0698556	0.842004	0.145796	0.905549	0.0328783
UBE3D	NM_001075711	chr9	0.0364613	1	0.168574	0.856331	0.149442	0.842004	0.25177	0.905549	0.0328888
ELOVL3	NM_001192306	chr26	0.358972	1	0.0746721	0.856331	0.094899	0.842004	0.0917566	0.905549	0.0330986
HSPA5	NM_001075148	chr11	0.207424	0.969087	0.0836679	0.856331	0.16077	0.842004	0.0836679	0.905549	0.0331018
YEATS4	NM_001076365	chr5	0.448357	0.969087	0.0785382	0.856331	0.0990661	0.842004	0.0675144	0.905549	0.0333039
QPRT	NM_001035446	chr25	0.224803	1	0.0784312	0.856331	0.163652	0.842004	0.08198	0.905549	0.0334037
ARNT	NM_173993	chr3	0.306665	0.969087	0.067215	0.856331	0.141611	0.842004	0.0811433	0.905549	0.0334333
CPT2	NM_001045889	chr3	0.226822	0.969087	0.0900823	0.856331	0.129219	0.842004	0.0900823	0.905549	0.0335292
GSK3B	NM_001101310	chr1	0.213735	0.969087	0.0834944	0.856331	0.151909	0.842004	0.0879122	0.905549	0.0335757
HSD17B11	NM_001046286	chr6	0.266157	0.969087	0.181863	0.856331	0.108725	0.842004	0.0454926	0.905549	0.0336813
MGC152281	NM_001101891	chr11	0.108848	1	0.109332	0.856331	0.162652	0.842004	0.123729	0.905549	0.0336889
MAST1	NM_001191528	chr7	0.101054	1	0.153097	0.856331	0.111755	0.842004	0.139216	0.905549	0.0338054
PAPD4	NM_001046361	chr10	0.262572	0.969087	0.110142	0.856331	0.0757593	0.842004	0.110142	0.905549	0.0338647
CLDND2	NM_001206293	chr18	0.0910346	1	0.102064	0.856331	0.216728	0.842004	0.120649	0.905549	0.0340218
SETD6	NM_001098102	chr18	0.190514	0.969087	0.18468	0.856331	0.0803695	0.842004	0.087657	0.905549	0.0344929
SLC27A2	NM_001192863	chr10	0.326754	1	0.141294	0.856331	0.0869252	0.842004	0.0618082	0.905549	0.0345099
NDP	NM_001046090	chrX	0.0528522	1	0.252025	0.856331	0.0994674	0.842004	0.187431	0.905549	0.0345367
LOC100847835	NR_046267	chr13	0.0433147	1	0.167437	0.856331	0.196787	0.842004	0.17513	0.905549	0.0346903
HOXC13	NM_001083490	chr5	0.222104	1	0.0948464	0.856331	0.124868	0.842004	0.0950952	0.905549	0.0347091
TMEM151B	NM_001205863	chr23	0.382461	1	0.115527	0.856331	0.0660027	0.842004	0.0861865	0.905549	0.0348236
PPP1R11	NM_001100295	chr23	0.254958	1	0.0893784	0.856331	0.103834	0.842004	0.106872	0.905549	0.0349684
LUC7L	NM_001080301	chr25	0.289679	0.969087	0.0835903	0.856331	0.108167	0.842004	0.0967164	0.905549	0.0350105
TEX10	NM_001046262	chr8	0.48238	0.969087	0.0562335	0.856331	0.166475	0.842004	0.0562335	0.905549	0.0350691
SLC12A5	NM_001206380	chr13	0.0499965	1	0.143398	0.856331	0.203215	0.842004	0.175234	0.905549	0.0351981
HNF4A	NM_001015557	chr13	0.294535	1	0.0554002	0.856331	0.134496	0.842004	0.11726	0.905549	0.0353901
C2CD4B	NM_001046307	chr10	0.13141	1	0.142152	0.856331	0.0973266	0.842004	0.141725	0.905549	0.0354209
STXBP4	NM_001192927	chr19	0.156337	1	0.0876228	0.856331	0.154821	0.842004	0.1223	0.905549	0.0355817
THRSP	NM_001040533	chr29	1	1	0.0445345	0.856331	0.0934902	0.842004	0.0624428	0.905549	0.0356382
FRG1	NM_001075566	chr27	0.248481	0.969087	0.104943	0.856331	0.0957817	0.842004	0.104943	0.905549	0.0358372
CCDC42	NM_001101166	chr19	0.27626	1	0.0937628	0.856331	0.0836693	0.842004	0.121821	0.905549	0.0360157
ENG	NM_001076397	chr11	0.232346	0.969087	0.0975654	0.856331	0.119503	0.842004	0.0975654	0.905549	0.0360423
THOC6	NM_001105503	chr25	0.20169	0.969087	0.0894462	0.856331	0.111684	0.842004	0.1317	0.905549	0.0361397
LILRA4	NM_001102357	chr18	0.33837	0.969087	0.0743511	0.856331	0.118806	0.842004	0.0888474	0.905549	0.036159
MARS	NM_001038091	chr5	0.43735	0.969087	0.0595972	0.856331	0.150332	0.842004	0.0683877	0.905549	0.0363828
DCST1	NM_001192543	chr3	0.272644	1	0.0774794	0.856331	0.140077	0.842004	0.0908315	0.905549	0.0364572
DNM1	NM_001076820	chr11	0.237961	1	0.12214	0.856331	0.105254	0.842004	0.0880587	0.905549	0.036514
ACBD7	NM_001113297	chr13	0.270373	1	0.0940791	0.856331	0.124546	0.842004	0.0851833	0.905549	0.036558
APLN	NM_174503	chrX	0.163591	1	0.0890278	0.856331	0.126753	0.842004	0.146367	0.905549	0.0365895
GDAP1L1	NM_001076261	chr13	0.0827802	1	0.145897	0.856331	0.107411	0.842004	0.208504	0.905549	0.0366153
EXT2	NM_177496	chr15	0.127901	0.969087	0.160802	0.856331	0.0732008	0.842004	0.18036	0.905549	0.0367125
ENO2	NM_001101125	chr5	0.0520307	1	0.155167	0.856331	0.153481	0.842004	0.221284	0.905549	0.0369581
NES	NM_001206591	chr3	0.0659183	1	0.213285	0.856331	0.105244	0.842004	0.18556	0.905549	0.0369918
LOC511617	NM_001080260	chr4	0.0905354	0.969087	0.226543	0.856331	0.0929492	0.842004	0.14599	0.905549	0.0373357
C21H15orf26	NM_001075536	chr21	0.0389288	1	0.242405	0.856331	0.119069	0.842004	0.248623	0.905549	0.0374304
DLEC1	NM_001193198	chr22	0.0410708	1	0.27988	0.856331	0.0775215	0.842004	0.313592	0.905549	0.0374384
RNF34	NM_001014858	chr17	0.0443589	0.969087	0.282616	0.856331	0.159836	0.842004	0.140531	0.905549	0.0376348
SPTLC2	NM_001099081	chr10	0.212993	0.969087	0.0904073	0.856331	0.160837	0.842004	0.0913885	0.905549	0.0377662
RCAN3	NM_001045945	chr2	0.258004	0.969087	0.175546	0.856331	0.0537181	0.842004	0.116609	0.905549	0.037827
FBXO39	NM_001037613	chr19	0.0416168	1	0.269855	0.856331	0.0792917	0.842004	0.320723	0.905549	0.0379984
MSX2	NM_001079614	chr20	0.304968	1	0.0914753	0.856331	0.0908905	0.842004	0.112729	0.905549	0.0380197
KRT14	NM_001166575	chr19	0.0450331	1	0.173716	0.856331	0.182323	0.842004	0.201799	0.905549	0.0382001
FAT1	NM_001192992	chr27	0.419379	1	0.0679073	0.856331	0.124625	0.842004	0.0812928	0.905549	0.0382629
URB2	NM_001102004	chr28	0.202228	0.969087	0.0976054	0.856331	0.149799	0.842004	0.0976054	0.905549	0.0382698
ABCF3	NM_001083457	chr1	0.198334	0.969087	0.106413	0.856331	0.129658	0.842004	0.106413	0.905549	0.0385038
AKTIP	NM_001206321	chr18	0.116793	0.969087	0.135991	0.856331	0.110633	0.842004	0.167293	0.905549	0.0387518
RASGEF1C	NM_001103259	chr7	0.359831	1	0.0562067	0.856331	0.149939	0.842004	0.0970636	0.905549	0.0387863
ACTR1A	NM_001193248	chr26	0.136931	0.969087	0.138912	0.856331	0.101485	0.842004	0.155527	0.905549	0.0393112
F11	NM_001008665	chr27	0.190103	1	0.0811153	0.856331	0.148345	0.842004	0.131988	0.905549	0.0394623
TWIST2	NM_001083748	chr3	0.160354	1	0.105932	0.856331	0.151121	0.842004	0.117927	0.905549	0.0395329
TMEM37	NM_001034744	chr2	0.0968018	0.969087	0.125462	0.856331	0.221424	0.842004	0.113519	0.905549	0.0397589
NRADD	NM_001076398	chr22	0.14889	1	0.122517	0.856331	0.119052	0.842004	0.141346	0.905549	0.039908
ZNF438	NM_001143772	chr13	0.328375	1	0.0801721	0.856331	0.1473	0.842004	0.0801721	0.905549	0.0402543
EIF2B4	NM_001034544	chr11	0.12712	0.969087	0.124303	0.856331	0.169846	0.842004	0.116541	0.905549	0.0404188
FICD	NM_001205526	chr17	0.288527	1	0.0959537	0.856331	0.119452	0.842004	0.0959537	0.905549	0.0408161
ELMOD1	NM_001078108	chr15	0.0305634	1	0.257765	0.856331	0.12319	0.842004	0.327259	0.905549	0.0408409
EPHA10	NM_001205822	chr3	0.21416	1	0.106744	0.856331	0.131562	0.842004	0.105642	0.905549	0.0408509
SLC1A7	NM_001205904	chr3	0.177802	1	0.0969168	0.856331	0.153676	0.842004	0.121	0.905549	0.041086
DTX3	NM_001105393	chr5	0.0743575	1	0.163808	0.856331	0.11773	0.842004	0.22426	0.905549	0.0411866
ATP1A1	NM_001076798	chr3	0.13124	0.969087	0.110192	0.856331	0.160719	0.842004	0.14008	0.905549	0.0415322
CCDC164	NM_001037591	chr11	0.187341	1	0.141122	0.856331	0.113558	0.842004	0.108561	0.905549	0.0415619
CPZ	NM_001083486	chr6	0.354355	1	0.0991003	0.856331	0.0912398	0.842004	0.102309	0.905549	0.0417236
NKAPL	NM_001102498	chr23	0.0481607	1	0.194269	0.856331	0.164437	0.842004	0.213336	0.905549	0.0417592
EXOC6	NM_001101885	chr26	0.278333	0.969087	0.114983	0.856331	0.0905084	0.842004	0.115145	0.905549	0.0422147
BAG2	NM_001034264	chr23	0.457627	0.969087	0.0684686	0.856331	0.155845	0.842004	0.0684686	0.905549	0.0422842
OCRL	NM_001102191	chrX	0.346458	0.969087	0.0798015	0.856331	0.15127	0.842004	0.0804301	0.905549	0.0424586
GINM1	NM_001038509	chr9	0.396893	0.969087	0.0967365	0.856331	0.0789398	0.842004	0.111035	0.905549	0.0424708
MRGPRF	NM_001035470	chr29	0.078017	1	0.126462	0.856331	0.171437	0.842004	0.200407	0.905549	0.0426792
EPOR	NM_001205601	chr7	0.448612	1	0.067652	0.856331	0.121232	0.842004	0.0924171	0.905549	0.0427692
MMS19	NM_001102157	chr26	0.247781	0.969087	0.10674	0.856331	0.120941	0.842004	0.10674	0.905549	0.0428875
AP3S2	NM_001075376	chr21	0.0938949	0.969087	0.209716	0.856331	0.0775451	0.842004	0.225233	0.905549	0.0430986
FUT1	NM_177499	chr18	0.281052	1	0.108194	0.856331	0.0899778	0.842004	0.126396	0.905549	0.0432594
MIR140	NR_031361	chr18	0.155712	1	0.121217	0.856331	0.152963	0.842004	0.120474	0.905549	0.0434282
LCP1	NM_001034720	chr12	0.249711	0.969087	0.0911808	0.856331	0.145825	0.842004	0.104866	0.905549	0.0434581
SOX30	NM_001046429	chr7	0.0492287	1	0.210777	0.856331	0.126806	0.842004	0.264707	0.905549	0.0434673
ADCK5	NM_001101110	chr14	0.153117	0.969087	0.0991974	0.856331	0.178209	0.842004	0.129018	0.905549	0.0435455
WDR73	NM_001077891	chr21	0.174504	1	0.126993	0.856331	0.124138	0.842004	0.126993	0.905549	0.0435564
CCDC39	NM_001206056	chr1	0.262605	1	0.165831	0.856331	0.0502577	0.842004	0.15975	0.905549	0.0435799
ZW10	NM_001075489	chr15	0.119408	0.969087	0.139051	0.856331	0.150682	0.842004	0.140296	0.905549	0.0436954
TOR3A	NM_001080376	chr16	0.198028	0.969087	0.0892603	0.856331	0.196161	0.842004	0.1017	0.905549	0.0438313
ERAP1	NM_001102003	chr7	0.177187	0.969087	0.111094	0.856331	0.119079	0.842004	0.150911	0.905549	0.0439239
BMP4	NM_001045877	chr10	0.233547	1	0.113509	0.856331	0.112395	0.842004	0.11886	0.905549	0.0439584
TRMT10A	NM_001035477	chr6	0.304805	1	0.130991	0.856331	0.0690958	0.842004	0.12951	0.905549	0.0442203
LYPD5	NM_001105024	chr18	0.0745517	1	0.251546	0.856331	0.0759608	0.842004	0.251468	0.905549	0.0442978
CBX5	NM_001193213	chr5	0.139065	0.969087	0.11285	0.856331	0.136789	0.842004	0.167135	0.905549	0.0443453
RHOD	NM_001192338	chr29	0.0870767	1	0.133169	0.856331	0.238734	0.842004	0.130053	0.905549	0.0444487
COX15	NM_001076861	chrUn_JH125949	0.208333	0.969087	0.109962	0.856331	0.143028	0.842004	0.109962	0.905549	0.0444708
CNGA3	NM_174279	chr11	0.0724518	1	0.164434	0.856331	0.128619	0.842004	0.236698	0.905549	0.0446698
MIR664	NR_031274	chrUn_JH121299	0.276729	1	0.205008	0.856331	0.0412683	0.842004	0.155632	0.905549	0.0448082
AMT	NM_177485	chr22	0.095721	0.969087	0.23721	0.856331	0.0951496	0.842004	0.16912	0.905549	0.0448917
TRIM10	NM_001015607	chr23	0.0531042	1	0.300304	0.856331	0.0750467	0.842004	0.306396	0.905549	0.0450004
MIR16A	NR_031032	chr12	0.117929	1	0.176263	0.856331	0.0750954	0.842004	0.235001	0.905549	0.0450118
HAUS5	NM_001101931	chr18	0.103979	0.969087	0.263997	0.856331	0.0845619	0.842004	0.158527	0.905549	0.0451063
ALDH1L2	NM_001191391	chr5	0.0243352	1	0.227943	0.856331	0.234999	0.842004	0.282816	0.905549	0.0451629
LASP1	NM_001035394	chr19	0.275787	0.969087	0.0832177	0.856331	0.193486	0.842004	0.0832177	0.905549	0.0452344
P4HB	NM_174135	chr19	0.121027	0.969087	0.194913	0.856331	0.0805088	0.842004	0.194913	0.905549	0.0452869
TRPC1	NM_174476	chr1	0.206582	1	0.220308	0.856331	0.0304536	0.842004	0.268824	0.905549	0.0454853
ABI3	NM_001083454	chr19	0.139345	0.969087	0.110197	0.856331	0.112813	0.842004	0.217682	0.905549	0.0458535
PLXNA4	NM_001191504	chr4	0.094288	1	0.210447	0.856331	0.0824458	0.842004	0.233148	0.905549	0.0462062
LMOD3	NM_001100332	chr22	0.0884184	1	0.202142	0.856331	0.0924494	0.842004	0.231415	0.905549	0.0462844
WBP4	NM_001075251	chr12	0.20476	0.969087	0.138508	0.856331	0.0835052	0.842004	0.164598	0.905549	0.0468861
UBR7	NM_001082601	chr21	0.154717	0.969087	0.129449	0.856331	0.135828	0.842004	0.143542	0.905549	0.0469401
PRRC1	NM_001206000	chr7	0.15949	0.969087	0.110955	0.856331	0.173544	0.842004	0.127513	0.905549	0.04703
BACE2	NM_001206062	chr1	0.230563	1	0.0829117	0.856331	0.152088	0.842004	0.135212	0.905549	0.0471513
ZNF668	NM_001076953	chr25	0.350248	1	0.0842457	0.856331	0.150603	0.842004	0.0885134	0.905549	0.0471696
INSL3	NM_174365	chr7	0.125666	1	0.10956	0.856331	0.193539	0.842004	0.147631	0.905549	0.0471728
KLHDC2	NM_001014948	chr10	0.20061	0.969087	0.125951	0.856331	0.12365	0.842004	0.125951	0.905549	0.0471829
LOC781146	NM_001080336	chr5	0.0491439	1	0.190946	0.856331	0.203667	0.842004	0.2072	0.905549	0.0473828
C9H6orf225	NM_001195067	chr9	0.115408	1	0.102337	0.856331	0.198398	0.842004	0.170734	0.905549	0.0477076
NUP85	NM_001034387	chrUn_JH121512	0.162648	0.969087	0.139977	0.856331	0.082327	0.842004	0.213849	0.905549	0.0477688
CABP2	NM_174255	chr29	0.480159	1	0.0724085	0.856331	0.132713	0.842004	0.0872852	0.905549	0.0479218
CCL14	NM_001046585	chr19	0.0821801	1	0.130439	0.856331	0.246734	0.842004	0.152312	0.905549	0.0479298
TLR5	NM_001040501	chr16	0.168073	1	0.103674	0.856331	0.167554	0.842004	0.139329	0.905549	0.0482429
ANXA8L1	NM_174241	chr28	0.0498645	0.969087	0.176209	0.856331	0.234209	0.842004	0.198534	0.905549	0.0483837
LLPH	NM_001038522	chr5	0.475816	0.969087	0.0594303	0.856331	0.171039	0.842004	0.0846539	0.905549	0.0484533
LDB2	NM_001046611	chr6	0.239784	1	0.0962433	0.856331	0.157718	0.842004	0.112522	0.905549	0.0484619
TUBA1D	NM_001046410	chr2	0.147329	1	0.148391	0.856331	0.108878	0.842004	0.172207	0.905549	0.0484904
NANOG	NM_001025344	chr5	0.0519924	1	0.259776	0.856331	0.117724	0.842004	0.258335	0.905549	0.0485576
MYEF2	NM_001102085	chr10	0.224517	1	0.183701	0.856331	0.0898242	0.842004	0.110914	0.905549	0.0485688
UTP11L	NM_001098092	chr3	0.3285	0.969087	0.0791375	0.856331	0.158001	0.842004	0.100328	0.905549	0.0486632
SNX1	NM_001046107	chr10	0.211814	0.969087	0.115344	0.856331	0.147081	0.842004	0.115344	0.905549	0.0488508
GAS2	NM_001105001	chr29	0.20024	1	0.148097	0.856331	0.0974059	0.842004	0.144055	0.905549	0.0489794
LCA5L	NM_001195068	chr1	0.231517	1	0.0969168	0.856331	0.153676	0.842004	0.121	0.905549	0.0490671
MIR2311	NR_031164	chr14	0.231517	1	0.0969168	0.856331	0.153676	0.842004	0.121	0.905549	0.0490671
MIR2470	NR_031003	chr8	0.231517	1	0.0969168	0.856331	0.153676	0.842004	0.121	0.905549	0.0490671
PKNOX2	NM_001144108	chr29	0.231517	1	0.0969168	0.856331	0.153676	0.842004	0.121	0.905549	0.0490671
TST	NM_177489	chr5	0.231517	1	0.0969168	0.856331	0.153676	0.842004	0.121	0.905549	0.0490671
DNMT3A	NM_001206502	chr11	0.293292	0.969087	0.131586	0.856331	0.0779136	0.842004	0.13949	0.905549	0.0492404
ALKBH2	NM_001024516	chr17	0.443818	0.969087	0.0578108	0.856331	0.171797	0.842004	0.0952978	0.905549	0.0492894
ATG7	NM_001083795	chr22	0.230117	0.969087	0.12268	0.856331	0.123242	0.842004	0.12268	0.905549	0.0498181
TBX18	NM_001192462	chr9	0.199557	1	0.137995	0.856331	0.101303	0.842004	0.15423	0.905549	0.0500837
ZMAT4	NM_001076943	chr27	0.104828	1	0.160632	0.856331	0.115145	0.842004	0.222885	0.905549	0.0502314
ANKS4B	NM_001075192	chr25	0.41367	1	0.14913	0.856331	0.0359912	0.842004	0.194791	0.905549	0.050258
NCKAP1L	NM_001143876	chr5	0.231562	0.969087	0.116873	0.856331	0.136861	0.842004	0.116873	0.905549	0.0502887
AIM1L	NM_001109791	chr2	0.138083	1	0.170341	0.856331	0.119948	0.842004	0.1544	0.905549	0.050499
TIMELESS	NM_001102071	chr5	0.430489	0.969087	0.0727619	0.856331	0.16711	0.842004	0.0838298	0.905549	0.0507449
RPAIN	NM_001076500	chr19	0.250197	1	0.0878392	0.856331	0.164567	0.842004	0.121562	0.905549	0.0508106
KLHL2	NM_001102160	chr17	0.191067	0.969087	0.161491	0.856331	0.0881172	0.842004	0.162145	0.905549	0.0509031
PSORS1C2	NM_001080374	chr23	0.00997836	1	0.437125	0.858215	0.246153	0.842004	0.412271	0.905549	0.0510404
BPIFB1	NM_174697	chr13	0.0109846	1	0.433944	0.858215	0.207023	0.842004	0.457921	0.90611	0.0517469
SLC38A11	NM_001031760	chr2	0.046178	1	0.26363	0.856331	0.136457	0.842004	0.272548	0.905549	0.0518137
DEDD	NM_001034643	chr3	0.160472	0.969087	0.11017	0.856331	0.209436	0.842004	0.122401	0.905549	0.0518479
CRISP3	NM_001079635	chr23	0.297797	0.969087	0.113428	0.856331	0.106931	0.842004	0.126255	0.905549	0.0520623
TMEM251	NM_001077132	chr21	0.420669	0.969087	0.0807104	0.856331	0.194291	0.842004	0.0691696	0.905549	0.0520817
BMP3	NM_001192268	chr6	0.142945	1	0.147296	0.856331	0.140525	0.842004	0.154417	0.905549	0.0521271
TSPAN18	NM_001080920	chr15	0.216959	1	0.120089	0.856331	0.127975	0.842004	0.137595	0.905549	0.0522707
ANXA4	NM_001001440	chr11	0.39146	0.969087	0.0861598	0.856331	0.142316	0.842004	0.0957093	0.905549	0.0523181
GBGT1	NM_001076509	chr11	0.170706	1	0.117441	0.856331	0.114217	0.842004	0.201088	0.905549	0.0523971
SLC25A28	NM_001205552	chr26	0.199457	0.969087	0.0987062	0.856331	0.214465	0.842004	0.109842	0.905549	0.0526489
LTBP1	NM_001103091	chr11	0.0601843	1	0.267367	0.856331	0.129633	0.842004	0.222782	0.905549	0.0527189
RTKN	NM_001034681	chr11	0.216776	1	0.0871371	0.856331	0.222246	0.842004	0.111208	0.905549	0.0528799
SH3BGR	NM_001243326	chr1	0.079206	1	0.195075	0.856331	0.128854	0.842004	0.234759	0.905549	0.05292
HADHB	NM_174336	chr11	0.176167	0.969087	0.111915	0.856331	0.186137	0.842004	0.127551	0.905549	0.0529728
GBP4	NM_001102261	chr3	0.225325	1	0.144973	0.856331	0.11894	0.842004	0.121331	0.905549	0.0532211
DGUOK	NM_001014888	chr11	0.0397902	0.969087	0.232191	0.856331	0.176982	0.842004	0.289565	0.905549	0.053376
POMT1	NM_001080330	chr11	0.218988	1	0.0913586	0.856331	0.180252	0.842004	0.131731	0.905549	0.0534935
KLHL31	NM_001101955	chr23	0.423528	1	0.14628	0.856331	0.0764607	0.842004	0.100363	0.905549	0.0535213
KLHL18	NM_001102043	chr22	0.3858	1	0.0798933	0.856331	0.191712	0.842004	0.0806808	0.905549	0.0536208
KLHL15	NM_001205799	chrX	0.0469555	1	0.322795	0.856331	0.0826107	0.842004	0.386346	0.905549	0.0541417
CCND1	NM_001046273	chr29	0.114927	1	0.246502	0.856331	0.0913696	0.842004	0.186901	0.905549	0.0541441
CCDC76	NM_001046530	chr3	0.163359	0.969087	0.206015	0.856331	0.0606898	0.842004	0.238063	0.905549	0.0543254
ORC1	NM_001014918	chr3	0.436534	1	0.0775858	0.856331	0.186501	0.842004	0.0775858	0.905549	0.0546091
SF3B14	NM_001046017	chr11	0.0173678	0.969087	0.48868	0.865213	0.1437	0.842004	0.402043	0.905549	0.0546287
TBC1D5	NM_001205489	chr1	0.262011	0.969087	0.099457	0.856331	0.18786	0.842004	0.100528	0.905549	0.0547602
AKAP5	NM_174236	chr10	0.053956	0.969087	0.315625	0.856331	0.0931956	0.842004	0.311428	0.905549	0.0549179
TTC14	NM_001101960	chr1	0.128855	0.969087	0.219243	0.856331	0.0926808	0.842004	0.189294	0.905549	0.0550175
C28H10orf107	NM_001105618	chr28	0.310853	1	0.10043	0.856331	0.172516	0.842004	0.0920825	0.905549	0.0550402
ABCF2	NM_001046136	chr4	0.353363	0.969087	0.0889445	0.856331	0.179262	0.842004	0.0883099	0.905549	0.0551589
TAF5	NM_001191478	chr26	0.259978	0.969087	0.104302	0.856331	0.13746	0.842004	0.133629	0.905549	0.0551982
ASGR2	NM_001075952	chr19	0.224482	1	0.0820278	0.856331	0.175647	0.842004	0.154279	0.905549	0.0552643
RORB	NM_001192658	chr8	0.4268	1	0.0842986	0.856331	0.133568	0.842004	0.104201	0.905549	0.0553929
ZFYVE26	NM_001205789	chr10	0.136236	0.969087	0.139077	0.856331	0.180978	0.842004	0.146189	0.905549	0.0554326
MMP13	NM_174389	chr15	0.241567	1	0.102236	0.856331	0.186911	0.842004	0.109385	0.905549	0.0556986
MIR3431	NR_037519	chrX	0.166499	1	0.123376	0.856331	0.152202	0.842004	0.162573	0.905549	0.0559429
DBX2	NM_001075461	chr5	0.29264	1	0.104515	0.856331	0.16026	0.842004	0.104512	0.905549	0.0562325
ZNF674	NM_001102010	chrUn_JH121502	0.190491	1	0.155399	0.856331	0.0873548	0.842004	0.198464	0.905549	0.0562999
INA	NM_001075958	chr26	0.192173	1	0.120245	0.856331	0.153976	0.842004	0.145011	0.905549	0.0564989
GBF1	NM_001081600	chr26	0.364414	1	0.0871885	0.856331	0.186958	0.842004	0.0871885	0.905549	0.0566401
ANXA2	NM_174716	chr10	0.187165	0.969087	0.15901	0.856331	0.10967	0.842004	0.15901	0.905549	0.0567181
DNAI1	NM_001038142	chr8	0.188672	1	0.104705	0.856331	0.205593	0.842004	0.127988	0.905549	0.0567779
ELSPBP1	NM_001192558	chr18	0.188672	1	0.104705	0.856331	0.205593	0.842004	0.127988	0.905549	0.0567779
CASQ1	NM_001077877	chr3	0.161931	1	0.19194	0.856331	0.0819949	0.842004	0.205469	0.905549	0.0570522
TXLNB	NM_001102051	chr9	0.317354	1	0.0884551	0.856331	0.130076	0.842004	0.143523	0.905549	0.0570834
LYSMD2	NM_001075485	chr10	0.455828	1	0.0799999	0.856331	0.180211	0.842004	0.0799999	0.905549	0.0572025
VAMP4	NM_001076438	chr16	0.508994	0.969087	0.0781385	0.856331	0.13728	0.842004	0.0963657	0.905549	0.0572327
IFITM5	NM_001081724	chrUn_JH122312	0.291387	1	0.129347	0.856331	0.0939192	0.842004	0.149306	0.905549	0.0574023
SSTR2	NM_174467	chr19	0.162241	1	0.160388	0.856331	0.133663	0.842004	0.152036	0.905549	0.0574225
RHEBL1	NM_181668	chr5	0.26143	1	0.0852595	0.856331	0.15705	0.842004	0.152695	0.905549	0.0578311
MLPH	NM_001081597	chr3	0.274452	1	0.0811588	0.856331	0.1842	0.842004	0.13032	0.905549	0.0578434
WNT2B	NM_001099363	chr3	0.0687519	1	0.292675	0.856331	0.0720044	0.842004	0.369462	0.905549	0.0578871
RAMP3	NM_001083505	chr4	0.100925	1	0.217757	0.856331	0.101302	0.842004	0.241287	0.905549	0.0580209
SFT2D2	NM_001192122	chr3	0.232393	1	0.114281	0.856331	0.139966	0.842004	0.14526	0.905549	0.0582187
SMG8	NM_001080286	chr19	0.356539	0.969087	0.0949025	0.856331	0.168284	0.842004	0.0949025	0.905549	0.0582485
C21H15orf17	NM_001206267	chr21	0.232175	1	0.141349	0.856331	0.127813	0.842004	0.128839	0.905549	0.0582511
FHOD3	NM_001191215	chr24	0.120259	1	0.244699	0.856331	0.0786365	0.842004	0.233596	0.905549	0.0582605
RNF40	NM_001206452	chr25	0.400567	0.969087	0.0793426	0.856331	0.194233	0.842004	0.0880031	0.905549	0.0584517
PREP	NM_174772	chr9	0.299872	0.969087	0.0995891	0.856331	0.182726	0.842004	0.0995891	0.905549	0.0584656
VWCE	NM_001191209	chr29	0.0138555	0.969087	0.363216	0.856331	0.261582	0.842004	0.413069	0.905549	0.0584885
PAF1	NM_001046293	chr18	0.173729	0.969087	0.145077	0.856331	0.161309	0.842004	0.133906	0.905549	0.0585341
STOM	NM_001105473	chr8	0.104927	0.969087	0.178618	0.856331	0.150946	0.842004	0.193062	0.905549	0.0586581
INTU	NM_001205855	chr17	0.24344	1	0.141898	0.856331	0.18609	0.842004	0.0851513	0.905549	0.0587429
IGF2BP3	NM_001192288	chr4	1	1	0.088508	0.856331	0.0623162	0.842004	0.0993391	0.905549	0.0587805
SDC1	NM_001075924	chr11	0.0991541	1	0.1649	0.856331	0.192211	0.842004	0.175413	0.905549	0.0590184
SPIC	NM_001076421	chr5	0.20666	1	0.113704	0.856331	0.182434	0.842004	0.128613	0.905549	0.0590228
VMAC	NM_001105371	chr7	0.0955103	0.969087	0.272772	0.856331	0.0755459	0.842004	0.281614	0.905549	0.0592283
PLOD2	NM_001101149	chr1	0.144938	0.969087	0.105141	0.856331	0.198337	0.842004	0.18368	0.905549	0.0592913
LOC618591	NM_001101276	chr5	0.275844	0.969087	0.121991	0.856331	0.093444	0.842004	0.179035	0.905549	0.0598374
XPO7	NM_001102542	chr8	0.35349	0.969087	0.0935968	0.856331	0.182019	0.842004	0.0935968	0.905549	0.0598862
YBX2	NM_001098126	chr19	0.176719	1	0.109525	0.856331	0.21893	0.842004	0.133201	0.905549	0.05994
AMH	NM_173890	chr7	0.044328	1	0.245304	0.856331	0.198275	0.842004	0.261962	0.905549	0.0599652
CTNNBIP1	NM_001037142	chr16	0.361466	1	0.0776368	0.856331	0.217668	0.842004	0.0927532	0.905549	0.0600896
LOC509810	NM_001077894	chr18	0.117236	1	0.216154	0.856331	0.094102	0.842004	0.238405	0.905549	0.0602243
INTS9	NM_001046363	chr8	0.354709	0.969087	0.0951514	0.856331	0.177904	0.842004	0.0951514	0.905549	0.06042
AQP7	NM_001076378	chr8	0.479091	1	0.0838801	0.856331	0.132839	0.842004	0.107057	0.905549	0.0604318
CABP4	NM_174256	chr29	0.479091	1	0.0838801	0.856331	0.132839	0.842004	0.107057	0.905549	0.0604318
CYP2C19	NM_001109792	chr26	0.479091	1	0.0838801	0.856331	0.132839	0.842004	0.107057	0.905549	0.0604318
FAM135B	NM_001078091	chr14	0.479091	1	0.0838801	0.856331	0.132839	0.842004	0.107057	0.905549	0.0604318
INHBB	NM_176852	chr2	0.479091	1	0.0838801	0.856331	0.132839	0.842004	0.107057	0.905549	0.0604318
MGC133636	NM_001038122	chr13	0.479091	1	0.0838801	0.856331	0.132839	0.842004	0.107057	0.905549	0.0604318
PCK2	NM_001205594	chr10	0.279083	0.969087	0.0957761	0.856331	0.16287	0.842004	0.131417	0.905549	0.0604742
DAAM1	NM_001081588	chr10	0.130015	1	0.25575	0.856331	0.0867713	0.842004	0.199083	0.905549	0.0606333
SMO	NM_001192220	chr4	1	1	0.0615663	0.856331	0.121477	0.842004	0.0774728	0.905549	0.0609791
BRD3	NM_001076873	chr11	0.283188	1	0.136899	0.856331	0.0978063	0.842004	0.153741	0.905549	0.0612233
PLA2G2F	NM_001102522	chr2	0.27195	1	0.125993	0.856331	0.103634	0.842004	0.165293	0.905549	0.0614975
CELA1	NM_174048	chr5	1	1	0.0577468	0.856331	0.120059	0.842004	0.0847766	0.905549	0.0615535
BRPF3	NM_001205627	chr23	0.210877	0.969087	0.110282	0.856331	0.223623	0.842004	0.113039	0.905549	0.0615611
ZC3H7B	NM_001192799	chr5	0.0785947	1	0.334361	0.856331	0.0787151	0.842004	0.284593	0.905549	0.061618
CPQ	NM_001076248	chr14	0.0484804	1	0.273985	0.856331	0.152483	0.842004	0.291031	0.905549	0.0616704
VPS29	NM_001034455	chr17	0.396659	0.969087	0.102275	0.856331	0.0937148	0.842004	0.155156	0.905549	0.0616991
B3GNT1	NM_001034808	chr29	0.254807	1	0.169931	0.856331	0.0807763	0.842004	0.169931	0.905549	0.062005
TWIST1	NM_001191145	chr4	0.138574	1	0.151219	0.856331	0.160042	0.842004	0.177633	0.905549	0.0620989
TBC1D10C	NM_001102060	chr29	0.0275319	0.969087	0.31386	0.856331	0.202656	0.842004	0.340993	0.905549	0.0621956
GRIA3	NM_001206059	chrX	0.154611	1	0.384143	0.856331	0.0374001	0.842004	0.270248	0.905549	0.0624105
GPC4	NM_001205784	chrX	0.131778	1	0.135915	0.856331	0.177987	0.842004	0.189024	0.905549	0.0625655
SYNRG	NM_001102152	chr19	0.278328	0.969087	0.0974806	0.856331	0.168153	0.842004	0.133659	0.905549	0.063054
CA10	NM_001079609	chr19	0.460326	1	0.103686	0.856331	0.108604	0.842004	0.118537	0.905549	0.0633688
PECAM1	NM_174571	chr19	0.0415794	0.969087	0.216866	0.856331	0.279298	0.842004	0.244167	0.905549	0.063401
CYCT	NM_001077963	chr2	0.246677	1	0.0987078	0.856331	0.161313	0.842004	0.156646	0.905549	0.0634243
PI3	NM_001080353	chr13	1	1	0.0614843	0.856331	0.12968	0.842004	0.0774591	0.905549	0.0635812
THY1	NM_001034765	chr15	0.0930166	1	0.167868	0.856331	0.21148	0.842004	0.187156	0.905549	0.063609
CTDSP2	NM_001045935	chr5	0.384677	0.969087	0.0980436	0.856331	0.167246	0.842004	0.0980436	0.905549	0.0636366
CNTN1	NM_174280	chr5	0.34345	1	0.0969168	0.856331	0.153676	0.842004	0.121	0.905549	0.0636714
CYP1A2	NM_001099364	chr21	0.34345	1	0.0969168	0.856331	0.153676	0.842004	0.121	0.905549	0.0636714
FBLN1	NM_001098029	chr5	0.34345	1	0.0969168	0.856331	0.153676	0.842004	0.121	0.905549	0.0636714
RBP5	NM_001101192	chr5	0.34345	1	0.0969168	0.856331	0.153676	0.842004	0.121	0.905549	0.0636714
TMEM100	NM_001046522	chr19	0.34345	1	0.0969168	0.856331	0.153676	0.842004	0.121	0.905549	0.0636714
CNNM4	NM_001205896	chr11	0.300755	0.969087	0.100966	0.856331	0.154778	0.842004	0.131989	0.905549	0.0637652
RSRC1	NM_001075404	chr1	0.326378	0.969087	0.0910943	0.856331	0.125507	0.842004	0.166644	0.905549	0.0638645
URI1	NM_001035305	chr18	0.225546	0.969087	0.266694	0.856331	0.0864753	0.842004	0.121163	0.905549	0.0644276
CAV2	NM_001007808	chr4	0.040935	1	0.33025	0.856331	0.133908	0.842004	0.350616	0.905549	0.0647251
SLC51B	NM_001077867	chr10	0.202784	1	0.107563	0.856331	0.205787	0.842004	0.141979	0.905549	0.0648964
ZNF167	NM_001206812	chr22	0.385744	1	0.128166	0.856331	0.118681	0.842004	0.108904	0.905549	0.0650097
GJA4	NM_001083738	chr3	0.0245031	1	0.332575	0.856331	0.178119	0.842004	0.44098	0.905549	0.0650822
LOC511106	NM_001105619	chr24	0.0821812	1	0.206368	0.856331	0.168705	0.842004	0.224162	0.905549	0.0651667
PRPF39	NM_001109789	chr21	0.287278	0.969087	0.144073	0.856331	0.0963414	0.842004	0.161634	0.905549	0.0653749
HERC3	NM_001083663	chr6	0.180518	0.969087	0.109927	0.856331	0.232607	0.842004	0.140021	0.905549	0.0654937
UNC13D	NM_001192083	chr19	0.111249	0.969087	0.15832	0.856331	0.191641	0.842004	0.191576	0.905549	0.0655153
GADL1	NM_001102281	chr22	0.294951	1	0.0917941	0.856331	0.225183	0.842004	0.106932	0.905549	0.065865
DHX35	NM_001192343	chr13	0.361629	0.969087	0.0978014	0.856331	0.188911	0.842004	0.0978014	0.905549	0.065964
PSMD10	NM_001046406	chrX	0.311775	0.969087	0.101631	0.856331	0.203167	0.842004	0.101631	0.905549	0.066017
FGB	NM_001142917	chr17	0.158394	1	0.137192	0.856331	0.161561	0.842004	0.186557	0.905549	0.0660634
GABRB3	NM_001099380	chr21	0.0687436	1	0.279916	0.856331	0.103229	0.842004	0.330072	0.905549	0.0661086
ECHS1	NM_001025206	chr26	0.0718314	0.969087	0.299754	0.856331	0.0792029	0.842004	0.385864	0.905549	0.0662656
B4GALT1	NM_177512	chr8	0.212309	0.969087	0.10967	0.856331	0.200677	0.842004	0.142213	0.905549	0.066688
MIR2459	NR_031215	chr7	0.28291	1	0.140517	0.856331	0.0898152	0.842004	0.186938	0.905549	0.066881
LOC783508	NM_001206746	chrUn_JH121501	0.344077	1	0.0965889	0.856331	0.166098	0.842004	0.121011	0.905549	0.0669158
FAM78A	NM_001038508	chr11	0.206853	0.969087	0.14865	0.856331	0.149559	0.842004	0.14865	0.905549	0.067928
COX6A2	NM_174522	chr25	0.266288	1	0.122303	0.856331	0.121834	0.842004	0.17236	0.905549	0.0679469
WDR38	NM_001163946	chr11	0.0882976	1	0.183077	0.856331	0.185261	0.842004	0.228899	0.905549	0.0680502
CFTR	NM_174018	chr4	0.0764535	1	0.252739	0.856331	0.119332	0.842004	0.2987	0.905549	0.0682593
IL4	NM_173921	chr7	0.137329	1	0.153653	0.856331	0.145461	0.842004	0.225231	0.905549	0.0684242
DCTD	NM_001101292	chr27	0.278419	0.969087	0.142155	0.856331	0.11268	0.842004	0.155137	0.905549	0.0684595
KLRK1	NM_001075139	chr5	0.047963	0.969087	0.335235	0.856331	0.109555	0.842004	0.392799	0.905549	0.068463
FSCN2	NM_176633	chr19	0.147593	1	0.139586	0.856331	0.238406	0.842004	0.14133	0.905549	0.0686065
CLTC	NM_174023	chr19	0.100717	0.969087	0.177258	0.856331	0.169428	0.842004	0.23003	0.905549	0.0687112
POSTN	NM_001040479	chr12	0.0478944	1	0.296266	0.856331	0.131843	0.842004	0.372661	0.905549	0.0687993
MIR2438	NR_031051	chr5	0.295256	1	0.104145	0.856331	0.190659	0.842004	0.119594	0.905549	0.0690531
OTX2	NM_001193201	chr10	0.2018	1	0.147291	0.856331	0.131145	0.842004	0.179922	0.905549	0.0690665
TMEM59L	NM_001075301	chr7	0.0434087	1	0.222721	0.856331	0.269582	0.842004	0.269443	0.905549	0.0691244
MIRLET7D	NR_031369	chr8	0.0787137	1	0.296314	0.856331	0.10957	0.842004	0.275533	0.905549	0.0692455
POP1	NM_001193215	chr14	0.4092	0.969087	0.092681	0.856331	0.200761	0.842004	0.092681	0.905549	0.0693416
CLGN	NM_001034205	chr17	0.363311	1	0.138977	0.856331	0.118366	0.842004	0.118571	0.905549	0.0695312
CDC42SE1	NM_001035112	chr3	0.159144	0.969087	0.124998	0.856331	0.21937	0.842004	0.163337	0.905549	0.0697936
TRPT1	NM_001166602	chr29	0.23127	1	0.106865	0.856331	0.238851	0.842004	0.121908	0.905549	0.0702281
ZAP70	NM_001193017	chr11	0.0971326	0.969087	0.22803	0.856331	0.14257	0.842004	0.22803	0.905549	0.0702555
LOC100196897	NM_001143746	chr14	0.0154454	1	0.434096	0.858215	0.22032	0.842004	0.491094	0.90695	0.070594
SPRYD4	NM_001076173	chr5	0.110708	0.969087	0.261963	0.856331	0.0884153	0.842004	0.283042	0.905549	0.0706143
CCDC102A	NM_001077915	chr18	0.145958	1	0.147278	0.856331	0.193481	0.842004	0.174826	0.905549	0.0707001
FAM131B	NM_001078072	chr4	0.15769	1	0.218552	0.856331	0.0970423	0.842004	0.217974	0.905549	0.0708176
DDX24	NM_001099045	chr21	0.383694	0.969087	0.105314	0.856331	0.171972	0.842004	0.105314	0.905549	0.0709961
SLCO2B1	NM_174843	chr15	0.232138	0.969087	0.138679	0.856331	0.164473	0.842004	0.138679	0.905549	0.0711492
PFN2	NM_001128197	chr1	0.252444	0.969087	0.103903	0.856331	0.24149	0.842004	0.117125	0.905549	0.0716251
PLEK	NM_001192496	chr11	0.174655	0.969087	0.123309	0.856331	0.2191	0.842004	0.15739	0.905549	0.071673
C24H18orf21	NM_001079590	chr24	0.275705	0.969087	0.0937501	0.856331	0.219358	0.842004	0.131348	0.905549	0.0718012
NQO1	NM_001034535	chr18	0.0921266	0.969087	0.317066	0.856331	0.0761234	0.842004	0.336765	0.905549	0.0720563
TMEM161B	NM_001205673	chr7	0.156396	0.969087	0.286263	0.856331	0.071306	0.842004	0.236697	0.905549	0.0724784
SNAI3	NM_001192633	chr18	0.0661519	1	0.208437	0.856331	0.209431	0.842004	0.261673	0.905549	0.0724792
BBS5	NM_001101132	chr2	0.202339	1	0.217729	0.856331	0.0804854	0.842004	0.213395	0.905549	0.0725416
SERPINB8	NM_001035287	chr24	0.259581	0.969087	0.106891	0.856331	0.178736	0.842004	0.15316	0.905549	0.0727221
PTGFR	NM_181025	chr3	0.290566	1	0.109624	0.856331	0.182462	0.842004	0.131633	0.905549	0.0730597
CCR4	NM_001100293	chr22	0.642356	1	0.0838801	0.856331	0.132839	0.842004	0.107057	0.905549	0.0731341
DPT	NM_001045903	chr16	0.642356	1	0.0838801	0.856331	0.132839	0.842004	0.107057	0.905549	0.0731341
KLC2	NM_001075768	chr29	0.116722	1	0.297543	0.856331	0.077394	0.842004	0.285701	0.905549	0.0732373
DHX9	NM_174036	chr16	0.364242	0.969087	0.098839	0.856331	0.216697	0.842004	0.098839	0.905549	0.0734304
C5H12orf29	NM_001077047	chr5	0.449274	0.969087	0.0916474	0.856331	0.175245	0.842004	0.107228	0.905549	0.0735926
PNPO	NM_001014907	chr19	0.305423	0.969087	0.118216	0.856331	0.182168	0.842004	0.118216	0.905549	0.0738265
TSPYL1	NM_001076111	chr9	0.343826	0.969087	0.10525	0.856331	0.189364	0.842004	0.114042	0.905549	0.0740679
OR4X1	NM_001075450	chr15	0.358459	1	0.10879	0.856331	0.156794	0.842004	0.12809	0.905549	0.0741723
MIR2475	NR_030919	chr8	0.534084	1	0.0846233	0.856331	0.141301	0.842004	0.122822	0.905549	0.0742433
MGC126945	NM_001076983	chr23	0.0770474	0.969087	0.277122	0.856331	0.119687	0.842004	0.307043	0.905549	0.0742602
FBXL15	NM_001110077	chr26	0.251378	1	0.119325	0.856331	0.194661	0.842004	0.134436	0.905549	0.0742799
SFRS18	NM_001078097	chr9	0.0495189	0.969087	0.404413	0.856331	0.094179	0.842004	0.416681	0.905549	0.0743351
TRAF3IP2	NM_001035483	chr9	0.133221	0.969087	0.189213	0.856331	0.150776	0.842004	0.207179	0.905549	0.0744284
SYT1	NM_174192	chr5	0.213526	1	0.168286	0.856331	0.133086	0.842004	0.164821	0.905549	0.0744773
NRBP1	NM_001076889	chr11	0.33032	0.969087	0.105002	0.856331	0.189352	0.842004	0.12069	0.905549	0.0747456
BSP5	NM_174842	chr18	0.665279	1	0.0838801	0.856331	0.132839	0.842004	0.107057	0.905549	0.0748044
FAM81B	NM_001075688	chr7	0.665279	1	0.0838801	0.856331	0.132839	0.842004	0.107057	0.905549	0.0748044
TNFRSF19	NM_001077096	chr12	0.375872	1	0.131203	0.856331	0.124389	0.842004	0.130028	0.905549	0.0750484
ENTPD8	NM_001077927	chrUn_JH121412	0.0612695	1	0.236002	0.856331	0.196319	0.842004	0.282206	0.905549	0.0752587
NCF2	NM_174120	chr16	0.153343	0.969087	0.140391	0.856331	0.212464	0.842004	0.177251	0.905549	0.0758385
AQP4	NM_181003	chr24	0.296806	1	0.104705	0.856331	0.205593	0.842004	0.127988	0.905549	0.0762596
ATP1A2	NM_001081524	chr3	0.296806	1	0.104705	0.856331	0.205593	0.842004	0.127988	0.905549	0.0762596
CLRN2	NM_001193151	chrUn_JH121699	0.296806	1	0.104705	0.856331	0.205593	0.842004	0.127988	0.905549	0.0762596
CRHR1	NM_174287	chr19	0.296806	1	0.104705	0.856331	0.205593	0.842004	0.127988	0.905549	0.0762596
FAM155A	NM_001083776	chr12	0.296806	1	0.104705	0.856331	0.205593	0.842004	0.127988	0.905549	0.0762596
GABRA5	NM_001075844	chr21	0.296806	1	0.104705	0.856331	0.205593	0.842004	0.127988	0.905549	0.0762596
GHRHR	NM_181020	chr4	0.296806	1	0.104705	0.856331	0.205593	0.842004	0.127988	0.905549	0.0762596
GLYAT	NM_177513	chr15	0.296806	1	0.104705	0.856331	0.205593	0.842004	0.127988	0.905549	0.0762596
LOC100196902	NM_001143749	chr19	0.296806	1	0.104705	0.856331	0.205593	0.842004	0.127988	0.905549	0.0762596
MIR502B	NR_031326	chrX	0.296806	1	0.104705	0.856331	0.205593	0.842004	0.127988	0.905549	0.0762596
RBM46	NM_001192719	chr17	0.296806	1	0.104705	0.856331	0.205593	0.842004	0.127988	0.905549	0.0762596
TREH	NM_001192570	chr15	0.296806	1	0.104705	0.856331	0.205593	0.842004	0.127988	0.905549	0.0762596
TRIM67	NM_001206749	chr28	0.296806	1	0.104705	0.856331	0.205593	0.842004	0.127988	0.905549	0.0762596
TSKU	NM_001103268	chr15	0.0950132	0.969087	0.255833	0.856331	0.130757	0.842004	0.259472	0.905549	0.0766749
PDIA5	NM_001046091	chr1	0.0862506	0.969087	0.318104	0.856331	0.0948524	0.842004	0.318104	0.905549	0.0768625
NCAPH	NM_001034213	chr11	0.3258	0.969087	0.112205	0.856331	0.202321	0.842004	0.112205	0.905549	0.0769837
MINK1	NM_001099376	chr19	0.0620548	0.969087	0.36002	0.856331	0.106088	0.842004	0.351187	0.905549	0.0771305
MAD2L1BP	NM_001076381	chr23	0.392703	1	0.106701	0.856331	0.186436	0.842004	0.106701	0.905549	0.0772022
VAMP1	NM_001075630	chr5	0.0579474	1	0.280068	0.856331	0.142775	0.842004	0.362238	0.905549	0.0775459
STAG3	NM_001192411	chr25	0.147683	1	0.288504	0.856331	0.066988	0.842004	0.294476	0.905549	0.0776128
GUCY1B3	NM_174641	chr17	0.0689463	1	0.362108	0.856331	0.107213	0.842004	0.314755	0.905549	0.0777319
MICU1	NM_001075338	chr28	0.161705	0.969087	0.139999	0.856331	0.174844	0.842004	0.212896	0.905549	0.0777435
POLR1B	NM_001100292	chr11	0.341628	0.969087	0.117364	0.856331	0.179797	0.842004	0.117364	0.905549	0.0779426
MME	NM_001192884	chr1	0.188838	1	0.132157	0.856331	0.231887	0.842004	0.146704	0.905549	0.0781149
FREM1	NM_001192995	chr8	0.581149	1	0.0832449	0.856331	0.21093	0.842004	0.0832449	0.905549	0.0781429
UACA	NM_174209	chr10	0.0853192	0.969087	0.300408	0.856331	0.119627	0.842004	0.278003	0.905549	0.0783156
M6PR	NM_175779	chr5	0.283247	0.969087	0.121613	0.856331	0.187508	0.842004	0.132009	0.905549	0.0783304
STAT2	NM_001205689	chr5	0.373221	0.969087	0.0979974	0.856331	0.15626	0.842004	0.149381	0.905549	0.0783948
PDE12	NM_001076133	chr22	0.367566	0.969087	0.105624	0.856331	0.181268	0.842004	0.121373	0.905549	0.07842
CLVS2	NM_001206054	chr9	0.0937916	1	0.218766	0.856331	0.162944	0.842004	0.255488	0.905549	0.078421
YPEL2	NM_001079510	chr19	0.227757	1	0.143001	0.856331	0.192196	0.842004	0.136469	0.905549	0.0784254
CDK2	NM_001014934	chr5	0.588554	0.969087	0.0828093	0.856331	0.213133	0.842004	0.0828093	0.905549	0.0787737
SEZ6L2	NM_001045927	chr25	0.297959	1	0.107698	0.856331	0.234258	0.842004	0.114456	0.905549	0.0787855
SYNGR3	NM_001082464	chr25	0.0960891	1	0.249322	0.856331	0.190314	0.842004	0.188803	0.905549	0.0788108
CPN2	NM_001101232	chr1	0.260328	1	0.137638	0.856331	0.15843	0.842004	0.152835	0.905549	0.0792073
PGK1	NM_001034299	chrUn_JH121365	0.211508	0.969087	0.134775	0.856331	0.227181	0.842004	0.134775	0.905549	0.0795107
ULBP21	NM_001168608	chr9	0.261604	1	0.13248	0.856331	0.185854	0.842004	0.135693	0.905549	0.0795815
LTB4R	NM_001034738	chr10	0.156003	0.969087	0.184665	0.856331	0.164599	0.842004	0.184665	0.905549	0.0796764
ABHD2	NM_001015549	chr21	0.337368	0.969087	0.111525	0.856331	0.208904	0.842004	0.111525	0.905549	0.0797312
MCM7	NM_001025345	chr25	0.405991	0.969087	0.099568	0.856331	0.218494	0.842004	0.099568	0.905549	0.0798953
TTLL1	NM_001076171	chr5	0.0817066	0.969087	0.289167	0.856331	0.208947	0.842004	0.178373	0.905549	0.0799631
MIR2440	NR_031048	chr5	0.15968	1	0.224063	0.856331	0.110045	0.842004	0.223983	0.905549	0.0800378
SNIP1	NM_001205924	chr3	0.302337	0.969087	0.100572	0.856331	0.24866	0.842004	0.116699	0.905549	0.0800652
CACNB3	NM_174509	chr5	0.0573964	0.969087	0.234342	0.856331	0.234443	0.842004	0.283563	0.905549	0.0807488
TXNDC3	NM_001046235	chr4	0.0367834	1	0.444931	0.858505	0.122853	0.842004	0.444969	0.905549	0.0807771
TMEM215	NM_001101071	chr8	0.106429	1	0.237188	0.856331	0.163592	0.842004	0.217862	0.905549	0.0810669
EXOG	NM_001206213	chr22	0.618605	1	0.0859026	0.856331	0.198925	0.842004	0.0859026	0.905549	0.0815469
ADAM22	NM_001191131	chr4	0.0286792	1	0.386798	0.856331	0.197587	0.842004	0.416708	0.905549	0.0818496
CBLN3	NM_001079603	chr10	0.0914848	1	0.310627	0.856331	0.0975129	0.842004	0.330727	0.905549	0.0820276
TEKT2	NM_001038103	chr3	0.268407	1	0.0884516	0.856331	0.22997	0.842004	0.168196	0.905549	0.082132
CDC23	NM_001080266	chr7	0.371738	0.969087	0.0975193	0.856331	0.216924	0.842004	0.117118	0.905549	0.0822853
ABRACL	NM_001166561	chr9	0.272093	0.969087	0.215472	0.856331	0.167843	0.842004	0.0938559	0.905549	0.0824322
EPHA4	NM_001083441	chr2	1	1	0.0711006	0.856331	0.134072	0.842004	0.0972666	0.905549	0.0826381
XIST	NR_001464	chrX	0.130243	0.969087	0.315221	0.856331	0.090113	0.842004	0.251781	0.905549	0.0828814
CHRNA5	NM_174514	chr21	0.071489	1	0.432066	0.858215	0.131559	0.842004	0.229656	0.905549	0.0829797
TBCEL	NM_001205453	chr15	0.20451	0.969087	0.197783	0.856331	0.0957162	0.842004	0.241225	0.905549	0.0830191
EIF4A3	NM_001046188	chr19	0.23487	0.969087	0.118239	0.856331	0.172992	0.842004	0.194488	0.905549	0.0830428
RUVBL2	NM_001038526	chr18	0.0414979	1	0.313445	0.856331	0.188096	0.842004	0.3831	0.905549	0.08321
PTGIR	NM_001015622	chr18	0.0440553	1	0.30852	0.856331	0.194787	0.842004	0.356404	0.905549	0.0835648
RNF219	NM_001105458	chr12	0.368389	1	0.0993368	0.856331	0.235942	0.842004	0.109535	0.905549	0.0836862
ENPP2	NM_001080293	chr14	0.224351	0.969087	0.149903	0.856331	0.166078	0.842004	0.17056	0.905549	0.0840734
ZNF8	NM_001098470	chr18	0.0810987	1	0.326737	0.856331	0.102284	0.842004	0.353471	0.905549	0.0843747
SRPX	NM_001040489	chrX	0.236006	1	0.149104	0.856331	0.177559	0.842004	0.154582	0.905549	0.084813
GDPD3	NM_001076990	chr25	0.284569	1	0.122807	0.856331	0.163425	0.842004	0.169183	0.905549	0.0848344
STIL	NM_001206662	chr3	0.21435	1	0.136392	0.856331	0.175423	0.842004	0.188769	0.905549	0.0849394
CRYBA1	NM_174523	chr19	0.22922	1	0.15673	0.856331	0.15961	0.842004	0.169458	0.905549	0.0851376
MGC148762	NM_001102069	chr21	1	1	0.104409	0.856331	0.0888968	0.842004	0.105146	0.905549	0.0853731
XRCC2	NM_001102354	chr4	0.265578	1	0.117445	0.856331	0.220623	0.842004	0.142502	0.905549	0.085633
BPIFC	NM_001205834	chr5	0.122906	1	0.156446	0.856331	0.276414	0.842004	0.184549	0.905549	0.085647
GPA33	NM_001035330	chr3	0.218727	1	0.109914	0.856331	0.250516	0.842004	0.163513	0.905549	0.0858645
FNDC3B	NM_001206211	chr1	0.0597244	0.969087	0.294886	0.856331	0.256908	0.842004	0.218054	0.905549	0.085965
ITIH5	NM_001102516	chr13	0.249108	1	0.21259	0.856331	0.146324	0.842004	0.128692	0.905549	0.0865506
MIR132	NR_031374	chr19	0.102346	1	0.189343	0.856331	0.213746	0.842004	0.241052	0.905549	0.0866177
EXTL2	NM_001076224	chr3	0.197439	1	0.169901	0.856331	0.164886	0.842004	0.180805	0.905549	0.0867058
ARHGEF19	NM_001206270	chr2	0.0596687	1	0.278122	0.856331	0.170408	0.842004	0.355398	0.905549	0.0869797
NCSTN	NM_001034475	chr3	0.305481	0.969087	0.131049	0.856331	0.19159	0.842004	0.131049	0.905549	0.0869845
EFNB1	NM_001080299	chrX	0.337212	0.969087	0.128693	0.856331	0.180172	0.842004	0.128693	0.905549	0.0870446
ATP5L	NM_001024550	chr15	0.553599	1	0.0801262	0.856331	0.190978	0.842004	0.11892	0.905549	0.087109
NCR3	NM_001040524	chr23	0.0245529	0.969087	0.43767	0.858215	0.1926	0.842004	0.490489	0.90695	0.0875329
SHFM1	NM_001113317	chr4	0.521018	0.969087	0.0997187	0.856331	0.169812	0.842004	0.115085	0.905549	0.0875433
VSIG4	NM_001046529	chrX	0.237716	0.969087	0.145992	0.856331	0.200956	0.842004	0.145992	0.905549	0.0876967
EPHA1	NM_001144095	chr4	0.101381	1	0.219607	0.856331	0.181805	0.842004	0.251852	0.905549	0.0877648
NOX5	NM_001101137	chr10	0.0384724	1	0.32259	0.856331	0.222529	0.842004	0.370786	0.905549	0.0880156
RASD2	NM_001081594	chr5	0.103369	1	0.244053	0.856331	0.163548	0.842004	0.24894	0.905549	0.0881828
LY6G6E	NM_001081520	chr23	0.078233	1	0.198889	0.856331	0.288783	0.842147	0.228613	0.905549	0.0881905
PPP1R8	NM_174582	chr2	0.560805	0.969087	0.086496	0.856331	0.24517	0.842004	0.086496	0.905549	0.0882673
MAL	NM_001075428	chr11	1	1	0.0749789	0.856331	0.144196	0.842004	0.0959701	0.905549	0.0887514
MAOB	NM_177944	chrX	0.171412	1	0.154653	0.856331	0.229594	0.842004	0.172104	0.905549	0.0892853
IGF1R	NM_001244612	chr21	0.301899	0.969087	0.130154	0.856331	0.209322	0.842004	0.127739	0.905549	0.0894554
BARD1	NM_001192701	chr2	0.326893	1	0.110873	0.856331	0.225116	0.842004	0.129354	0.905549	0.0897103
EPHB6	NM_001098067	chr4	0.0952956	1	0.275223	0.856331	0.137258	0.842004	0.294665	0.905549	0.0899987
TSPAN7	NM_001076384	chrX	0.225454	1	0.207214	0.856331	0.179521	0.842004	0.126535	0.905549	0.090022
DAO	NM_001206225	chr17	0.057514	1	0.334016	0.856331	0.159837	0.842004	0.34568	0.905549	0.0900334
TRAPPC2	NM_001034796	chrX	0.19862	0.969087	0.152895	0.856331	0.182533	0.842004	0.191643	0.905549	0.0900806
TAF1D	NM_001037586	chr29	0.164759	0.969087	0.219255	0.856331	0.122339	0.842004	0.240608	0.905549	0.0901359
HYOU1	NM_001206911	chr15	0.219905	0.969087	0.157156	0.856331	0.196522	0.842004	0.157156	0.905549	0.0903502
MCOLN3	NM_001192367	chr3	0.127621	0.969087	0.284188	0.856331	0.123479	0.842004	0.238387	0.905549	0.0903623
GCNT2	NM_001101227	chr23	0.460534	1	0.0980942	0.856331	0.241403	0.842004	0.0980942	0.905549	0.0904793
KLKB1	NM_001046352	chr27	0.129422	1	0.165787	0.856331	0.255495	0.842004	0.19564	0.905549	0.0906251
PNMA1	NM_001104991	chr10	0.20627	0.969087	0.209181	0.856331	0.119333	0.842004	0.209181	0.905549	0.0908678
NR0B1	NM_001205857	chrUn_JH121304	1	1	0.0709358	0.856331	0.13886	0.842004	0.110125	0.905549	0.0912757
TSR1	NM_001101933	chr19	0.41983	0.969087	0.107637	0.856331	0.223567	0.842004	0.107637	0.905549	0.0914178
TUBB	NM_001046549	chr23	0.31462	0.969087	0.139244	0.856331	0.1784	0.842004	0.139244	0.905549	0.0914615
DCTN4	NM_001191531	chr7	0.422299	0.969087	0.107331	0.856331	0.223826	0.842004	0.107331	0.905549	0.0914942
ZNF621	NM_001075931	chr22	0.403617	1	0.111028	0.856331	0.219415	0.842004	0.111028	0.905549	0.0916436
DEFB7	NM_001102362	chr27	0.0279427	1	0.336231	0.856331	0.318973	0.84735	0.367009	0.905549	0.0920744
MAK	NM_001046415	chr23	0.371601	1	0.17044	0.856331	0.119923	0.842004	0.144953	0.905549	0.0921333
PRKRA	NM_001045870	chr2	0.210801	1	0.215269	0.856331	0.107071	0.842004	0.22677	0.905549	0.0921781
HSPA9	NM_001034524	chr7	0.247214	0.969087	0.131065	0.856331	0.239829	0.842004	0.142115	0.905549	0.0923097
MANBA	NM_174387	chr6	0.296543	0.969087	0.11379	0.856331	0.217923	0.842004	0.15098	0.905549	0.0926197
MIIP	NM_001206173	chr16	0.08182	1	0.314805	0.856331	0.141203	0.842004	0.305745	0.905549	0.0927124
BGLAP	NM_174249	chr3	0.273277	1	0.126871	0.856331	0.209304	0.842004	0.153261	0.905549	0.092722
STYK1	NM_001143868	chr5	0.0463795	1	0.421369	0.858215	0.138017	0.842004	0.415288	0.905549	0.0931388
STYXL1	NM_001101968	chr25	0.104658	1	0.238447	0.856331	0.297556	0.84353	0.151054	0.905549	0.0932188
TPCN2	NM_001192451	chr29	0.256454	0.969087	0.145966	0.856331	0.206431	0.842004	0.145966	0.905549	0.0935462
CCDC13	NM_001192144	chr22	0.407753	1	0.10206	0.856331	0.20181	0.842004	0.135007	0.905549	0.0938528
SUPT6H	NM_001193126	chr19	0.25506	0.969087	0.137185	0.856331	0.228212	0.842004	0.142042	0.905549	0.093874
EPYC	NM_174307	chr5	0.413938	1	0.104705	0.856331	0.205593	0.842004	0.127988	0.905549	0.0941973
UBE2R2	NM_001206110	chr8	0.147359	0.969087	0.159029	0.856331	0.271969	0.842004	0.17908	0.905549	0.0942425
TUBAL3	NM_001103285	chr13	0.137179	1	0.25553	0.856331	0.132121	0.842004	0.246801	0.905549	0.0943288
GALR2	NM_001105010	chr19	0.0350734	1	0.345744	0.856331	0.244733	0.842004	0.385282	0.905549	0.0943499
KRR1	NM_001037819	chr5	0.0408533	0.969087	0.405573	0.856331	0.144333	0.842004	0.479067	0.90611	0.0944666
NEU1	NM_001083642	chr23	0.160208	0.969087	0.203456	0.856331	0.155035	0.842004	0.226924	0.905549	0.0945224
KIAA0922	NM_001076803	chr17	0.251929	0.969087	0.149727	0.856331	0.187544	0.842004	0.162143	0.905549	0.0945379
PDE6C	NM_174419	chr26	0.255201	1	0.309971	0.856331	0.114714	0.842004	0.126761	0.905549	0.0947052
ZNF500	NM_001105353	chr25	0.0972407	1	0.345037	0.856331	0.126855	0.842004	0.27086	0.905549	0.0948372
GBP5	NM_001075746	chr3	0.252726	0.969087	0.164881	0.856331	0.149381	0.842004	0.185412	0.905549	0.0949039
CAV1	NM_174004	chr4	0.19814	1	0.172828	0.856331	0.172978	0.842004	0.19487	0.905549	0.0949131
GSTA2	NM_177515	chr23	0.129832	1	0.222309	0.856331	0.146346	0.842004	0.273682	0.905549	0.0950014
SNTA1	NM_001075898	chr13	0.0328457	1	0.435286	0.858215	0.162097	0.842004	0.500422	0.907041	0.0951934
COPB2	NM_174281	chr1	0.148861	0.969087	0.200427	0.856331	0.168536	0.842004	0.230706	0.905549	0.0952101
MASP2	NM_001192072	chr16	0.118702	0.969087	0.26852	0.856331	0.122404	0.842004	0.298792	0.905549	0.0955015
SLC41A1	NM_001206036	chr16	0.322357	1	0.124523	0.856331	0.161435	0.842004	0.180202	0.905549	0.095604
DSG1	NM_174045	chr24	0.345887	1	0.188573	0.856331	0.0992012	0.842004	0.180673	0.905549	0.0956703
MIR302B	NR_031021	chr6	0.345887	1	0.188573	0.856331	0.0992012	0.842004	0.180673	0.905549	0.0956703
SYNPR	NM_001046506	chr22	0.345887	1	0.188573	0.856331	0.0992012	0.842004	0.180673	0.905549	0.0956703
SUV39H1	NM_001046264	chrUn_JH123049	0.329872	0.969087	0.152355	0.856331	0.153104	0.842004	0.152355	0.905549	0.095839
EMILIN1	NM_001192434	chr11	0.285016	1	0.152001	0.856331	0.178281	0.842004	0.152001	0.905549	0.0959251
TAGLN3	NM_001034499	chr1	0.144924	1	0.267723	0.856331	0.0974266	0.842004	0.310582	0.905549	0.0959267
BCHE	NM_001076906	chr1	0.195902	1	0.308188	0.856331	0.0869725	0.842004	0.224078	0.905549	0.096059
MSH4	NM_001206255	chr3	0.110597	1	0.277134	0.856331	0.108045	0.842004	0.355343	0.905549	0.0960661
GPR19	NM_001101214	chr5	0.173515	1	0.180904	0.856331	0.206131	0.842004	0.183695	0.905549	0.096669
ZNF521	NM_001105419	chr24	0.194165	1	0.200468	0.856331	0.147843	0.842004	0.207095	0.905549	0.0968309
KRCC1	NM_001075303	chr11	0.367433	0.969087	0.197195	0.856331	0.0693287	0.842004	0.237855	0.905549	0.0969864
NOV	NM_001102382	chr14	0.131166	1	0.197427	0.856331	0.235037	0.842004	0.197427	0.905549	0.0973322
LRGUK	NM_001192687	chr4	0.109676	1	0.307989	0.856331	0.111928	0.842004	0.318194	0.905549	0.0974034
GPC5	NM_001102070	chr12	0.362606	1	0.137638	0.856331	0.15843	0.842004	0.152835	0.905549	0.0976784
MIR2436	NR_031050	chr5	0.362606	1	0.137638	0.856331	0.15843	0.842004	0.152835	0.905549	0.0976784
CCDC3	NM_001172375	chr13	0.10646	1	0.244757	0.856331	0.177513	0.842004	0.261359	0.905549	0.0976999
CAPN7	NM_001193181	chr1	0.450476	0.969087	0.114145	0.856331	0.184707	0.842004	0.128124	0.905549	0.098102
CDH23	NM_001191206	chr28	0.151803	0.969087	0.301471	0.856331	0.0840299	0.842004	0.317305	0.905549	0.0982705
HSF2BP	NM_001035493	chr1	0.151439	1	0.180421	0.856331	0.187505	0.842004	0.238268	0.905549	0.0982942
MGC133804	NM_001077122	chr1	0.172827	1	0.219749	0.856331	0.124775	0.842004	0.258417	0.905549	0.0984905
LENG8	NM_001102100	chr18	0.0742747	0.969087	0.325259	0.856331	0.153398	0.842004	0.332465	0.905549	0.098866
RAPSN	NM_001191421	chr15	0.263176	1	0.137912	0.856331	0.22513	0.842004	0.151358	0.905549	0.0991008
FIGNL2	NM_001214905	chr5	0.117999	1	0.282905	0.856331	0.123136	0.842004	0.301886	0.905549	0.0993094
PAG11	NM_176623	chr29	0.0489768	1	0.309589	0.856331	0.20184	0.842004	0.40684	0.905549	0.0995175
XKR6	NM_001192331	chr8	0.0912704	1	0.225124	0.856331	0.215692	0.842004	0.281404	0.905549	0.0996192
RND3	NM_001191158	chr2	0.222662	1	0.146686	0.856331	0.186846	0.842004	0.204376	0.905549	0.0996238
2016-09-14	NM_001102087	chr25	0.305244	1	0.17292	0.856331	0.127849	0.842004	0.185683	0.905549	0.0999125
SRXN1	NM_001205988	chr13	0.0759163	0.969087	0.228532	0.856331	0.247119	0.842004	0.292637	0.905549	0.0999922
SNX30	NM_001206738	chr8	0.395775	0.969087	0.12093	0.856331	0.218804	0.842004	0.12093	0.905549	0.100576
PCP4L1	NM_001110445	chr3	0.045992	1	0.27485	0.856331	0.287121	0.842147	0.349046	0.905549	0.100598
CDC37L1	NM_001098931	chr8	0.217265	0.969087	0.481569	0.862076	0.0308914	0.842004	0.392866	0.905549	0.100743
DGKQ	NM_001206305	chr6	0.0386186	1	0.367359	0.856331	0.193661	0.842004	0.46282	0.90611	0.100831
TSPAN14	NM_001046448	chr28	0.220002	0.969087	0.174906	0.856331	0.189389	0.842004	0.174906	0.905549	0.100983
CD7	NM_001098922	chr19	0.0646909	1	0.237263	0.856331	0.232723	0.842004	0.357555	0.905549	0.101108
WASF2	NM_001081511	chr2	0.351473	0.969087	0.120879	0.856331	0.249135	0.842004	0.120879	0.905549	0.101221
RAB9B	NM_001075541	chrX	0.281029	1	0.217743	0.856331	0.101355	0.842004	0.206643	0.905549	0.101327
FCRL1	NM_001102045	chr3	0.414178	0.969087	0.111849	0.856331	0.224452	0.842004	0.123425	0.905549	0.101412
GPLD1	NM_174816	chr23	0.159253	1	0.199488	0.856331	0.155377	0.842004	0.260481	0.905549	0.101532
OSR1	NM_001076916	chr11	0.100069	1	0.244024	0.856331	0.25058	0.842004	0.211764	0.905549	0.102022
PRNP	NM_181015	chr13	0.247334	0.969087	0.155044	0.856331	0.178773	0.842004	0.189102	0.905549	0.102052
TCAM1	NM_001038211	chr19	0.121856	1	0.244331	0.856331	0.20611	0.842004	0.211477	0.905549	0.102118
MMP15	NM_001191434	chr18	0.0991344	1	0.215328	0.856331	0.282337	0.842147	0.215328	0.905549	0.102119
MGP	NM_174707	chr5	1	1	0.0868079	0.856331	0.163467	0.842004	0.0915338	0.905549	0.102174
FAM149A	NM_001101965	chr27	0.0377185	1	0.345747	0.856331	0.236092	0.842004	0.422105	0.905549	0.10221
CREBZF	NM_001099088	chr29	0.327872	0.969087	0.166745	0.856331	0.138243	0.842004	0.17238	0.905549	0.102367
ACPP	NM_001098866	chr1	1	1	0.0802639	0.856331	0.155649	0.842004	0.104338	0.905549	0.102399
C1QL2	NM_001205836	chr2	0.330589	1	0.160395	0.856331	0.143842	0.842004	0.171935	0.905549	0.102784
GEMIN8	NM_001075731	chrX	0.207842	0.969087	0.202945	0.856331	0.13998	0.842004	0.222834	0.905549	0.102995
AIFM3	NM_001046281	chr17	0.0492873	1	0.374507	0.856331	0.158125	0.842004	0.452374	0.90611	0.103221
KLRD1	NM_001002890	chr5	0.0405687	1	0.460174	0.860323	0.145676	0.842004	0.488296	0.90695	0.10359
FAM171A1	NM_001102180	chr13	0.164749	1	0.211095	0.856331	0.207537	0.842004	0.18401	0.905549	0.103598
WFDC2	NM_001076490	chr13	0.0804702	0.969087	0.20855	0.856331	0.332272	0.850011	0.238588	0.905549	0.103709
AP1S3	NM_001103296	chr2	0.133134	0.969087	0.25612	0.856331	0.123238	0.842004	0.318194	0.905549	0.104032
RCC1	NM_001105408	chr2	0.519006	0.969087	0.102184	0.856331	0.216024	0.842004	0.117739	0.905549	0.1046
PCYT1A	NM_001105052	chr1	0.422419	0.969087	0.120713	0.856331	0.219326	0.842004	0.120713	0.905549	0.104655
PIF1	NM_001206052	chr10	1	1	0.0820772	0.856331	0.158433	0.842004	0.103841	0.905549	0.104669
POR	NM_001035390	chr25	0.211764	0.969087	0.147806	0.856331	0.272131	0.842004	0.15856	0.905549	0.104681
A2M	NM_001109795	chr5	0.288991	0.969087	0.129034	0.856331	0.280784	0.842004	0.129034	0.905549	0.104703
STEAP2	NM_001077847	chr4	0.345935	1	0.123254	0.856331	0.224192	0.842004	0.14156	0.905549	0.104806
LGMN	NM_174101	chrUn_JH125836	0.129502	0.969087	0.262989	0.856331	0.135895	0.842004	0.292946	0.905549	0.104933
LANCL3	NM_001206408	chrUn_JH121508	0.123443	1	0.228577	0.856331	0.210487	0.842004	0.228577	0.905549	0.105016
NKAIN2	NM_001102345	chr9	0.405629	1	0.118554	0.856331	0.205732	0.842004	0.137805	0.905549	0.105295
TFPI	NM_001244204	chr2	0.405629	1	0.118554	0.856331	0.205732	0.842004	0.137805	0.905549	0.105295
SVIL	NM_174190	chr13	0.231827	0.969087	0.150182	0.856331	0.222081	0.842004	0.179527	0.905549	0.106474
TMEM139	NM_001143872	chr4	0.232324	1	0.148722	0.856331	0.326512	0.850011	0.123244	0.905549	0.106582
SPAG8	NM_001102005	chr8	0.125176	1	0.285756	0.856331	0.133187	0.842004	0.29328	0.905549	0.106905
MRPL39	NM_001080730	chr1	0.332175	0.969087	0.161638	0.856331	0.21979	0.842004	0.118724	0.905549	0.107088
LAMA4	NM_001205965	chr9	0.161819	1	0.260523	0.856331	0.191776	0.842004	0.173382	0.905549	0.107121
MIR2379	NR_031298	chr23	0.279727	1	0.18632	0.856331	0.131315	0.842004	0.204879	0.905549	0.107141
SEC14L2	NM_177943	chr17	0.152745	1	0.253567	0.856331	0.113747	0.842004	0.318344	0.905549	0.107155
PAFAH2	NM_174570	chr2	0.0835454	0.969087	0.225964	0.856331	0.252565	0.842004	0.294335	0.905549	0.107198
RAB27B	NM_174738	chr24	0.0842511	1	0.348174	0.856331	0.138039	0.842004	0.346692	0.905549	0.107219
RBMX	NM_001172039	chrX	0.510801	0.969087	0.104429	0.856331	0.252292	0.842004	0.104429	0.905549	0.107292
TNFRSF1B	NM_001040490	chr16	0.238437	0.969087	0.140542	0.856331	0.245738	0.842004	0.170978	0.905549	0.107414
ATL1	NM_001034631	chr10	0.193007	1	0.197554	0.856331	0.147791	0.842004	0.250029	0.905549	0.10746
FOXS1	NM_001099716	chr13	0.198552	1	0.150975	0.856331	0.26525	0.842004	0.177629	0.905549	0.107622
ZNF394	NM_001077955	chr25	0.107782	1	0.191099	0.856331	0.342814	0.854971	0.200329	0.905549	0.107723
PIGL	NM_001100311	chr19	0.244135	0.969087	0.164778	0.856331	0.193	0.842004	0.182389	0.905549	0.107796
2016-09-02	NM_001046092	chr3	0.36792	0.969087	0.127898	0.856331	0.236902	0.842004	0.127898	0.905549	0.108251
PCCB	NM_001038548	chr1	0.251866	0.969087	0.233066	0.856331	0.0969542	0.842004	0.25126	0.905549	0.10845
PPARA	NM_001034036	chr5	0.2201	0.969087	0.174712	0.856331	0.195051	0.842004	0.191957	0.905549	0.108907
CSF1R	NM_001075403	chr7	0.33044	0.969087	0.154514	0.856331	0.183002	0.842004	0.154514	0.905549	0.109091
BCAM	NM_174741	chr18	0.253813	1	0.148098	0.856331	0.259344	0.842004	0.148098	0.905549	0.109091
HCLS1	NM_001035057	chr1	0.334727	0.969087	0.122546	0.856331	0.216734	0.842004	0.163666	0.905549	0.109618
SYNPO	NM_001206025	chr7	0.155636	1	0.272726	0.856331	0.128733	0.842004	0.267072	0.905549	0.109817
SCNN1G	NM_001193174	chr25	0.102885	1	0.272236	0.856331	0.191771	0.842004	0.272637	0.905549	0.110053
ACER1	NM_001103254	chr7	0.26741	1	0.1738	0.856331	0.158288	0.842004	0.199552	0.905549	0.11022
LOC533308	NM_001243316	chr10	0.48502	0.969087	0.112991	0.856331	0.237352	0.842004	0.112991	0.905549	0.110299
FTL	NM_174792	chr18	0.499503	0.969087	0.18368	0.856331	0.086564	0.842004	0.185182	0.905549	0.110345
ARHGAP20	NM_001206733	chr15	0.420745	1	0.110967	0.856331	0.248311	0.842004	0.127029	0.905549	0.110435
MAGED4B	NM_001103311	chrUn_JH125955	0.141	1	0.23586	0.856331	0.17125	0.842004	0.258624	0.905549	0.110445
PHEX	NM_001192871	chrX	0.259725	1	0.173273	0.856331	0.177471	0.842004	0.184584	0.905549	0.110507
RIC3	NM_001192441	chr15	0.504239	1	0.110948	0.856331	0.2378	0.842004	0.110948	0.905549	0.110588
BMPER	NM_001077997	chr4	0.202949	1	0.179194	0.856331	0.259156	0.842004	0.157018	0.905549	0.110766
IL17RC	NM_001075178	chr22	0.47361	0.969087	0.133551	0.856331	0.176431	0.842004	0.133551	0.905549	0.111249
NUDT21	NM_001035331	chr18	0.247077	0.969087	0.162843	0.856331	0.206373	0.842004	0.180986	0.905549	0.11182
GULO	NM_001034043	chr8	0.448969	1	0.118554	0.856331	0.205732	0.842004	0.137805	0.905549	0.112106
MLIP	NM_001083802	chr23	0.448969	1	0.118554	0.856331	0.205732	0.842004	0.137805	0.905549	0.112106
NXF3	NM_001078052	chrX	0.448969	1	0.118554	0.856331	0.205732	0.842004	0.137805	0.905549	0.112106
TEX37	NM_001099160	chr11	0.448969	1	0.118554	0.856331	0.205732	0.842004	0.137805	0.905549	0.112106
VSIG1	NM_001045930	chrX	0.448969	1	0.118554	0.856331	0.205732	0.842004	0.137805	0.905549	0.112106
TSPAN1	NM_001034270	chr3	0.103122	1	0.22146	0.856331	0.280793	0.842004	0.236113	0.905549	0.112336
BAALC	NM_001083508	chr14	0.172883	1	0.27625	0.856331	0.12456	0.842004	0.254794	0.905549	0.112411
S100A13	NM_205800	chr3	0.101238	0.969087	0.247503	0.856331	0.225458	0.842004	0.269348	0.905549	0.112679
KLRC1	NM_001168587	chr5	0.0483883	1	0.455247	0.860323	0.140271	0.842004	0.493046	0.90695	0.112765
SPARC	NM_174464	chr7	0.194281	1	0.172032	0.856331	0.246135	0.842004	0.185583	0.905549	0.11291
YWHAG	NM_174793	chr25	0.335226	0.969087	0.130861	0.856331	0.267657	0.842004	0.130861	0.905549	0.113356
COL15A1	NM_001191285	chr8	0.32697	1	0.125092	0.856331	0.190639	0.842004	0.197333	0.905549	0.113454
FBXO5	NM_001082435	chr9	0.366115	1	0.123786	0.856331	0.274852	0.842004	0.123786	0.905549	0.113601
CLIC4	NM_001080218	chr2	0.118483	0.969087	0.229511	0.856331	0.247569	0.842004	0.229511	0.905549	0.113745
ASGR1	NM_001037590	chr19	0.0752717	1	0.335567	0.856331	0.205278	0.842004	0.298314	0.905549	0.11382
UQCC	NM_001076508	chr13	0.242833	0.969087	0.186851	0.856331	0.198202	0.842004	0.172166	0.905549	0.11389
ZNF341	NM_001192576	chr13	0.364505	0.969087	0.130263	0.856331	0.181713	0.842004	0.179482	0.905549	0.113901
FFAR2	NM_001163784	chr18	0.240306	0.969087	0.147411	0.856331	0.321454	0.8484	0.136753	0.905549	0.114292
LAX1	NM_001015674	chr16	0.184329	1	0.239581	0.856331	0.144965	0.842004	0.243954	0.905549	0.114496
ZNF238	NM_001078016	chr16	0.632874	0.969087	0.110421	0.856331	0.202406	0.842004	0.110421	0.905549	0.114501
RXRB	NM_001083640	chr23	0.442223	0.969087	0.117927	0.856331	0.223789	0.842004	0.133833	0.905549	0.114502
C25H16orf58	NM_001076973	chr25	0.322712	1	0.153151	0.856331	0.20697	0.842004	0.153151	0.905549	0.114713
NUDT13	NM_001045905	chr28	0.277846	1	0.242996	0.856331	0.176333	0.842004	0.131627	0.905549	0.114733
EIF1B	NM_001037598	chr22	0.0360476	0.969087	0.543847	0.876068	0.359567	0.863012	0.223062	0.905549	0.114972
LHX3	NM_001038620	chr11	0.125245	1	0.297174	0.856331	0.127154	0.842004	0.332341	0.905549	0.114993
HADHA	NM_174335	chr11	0.320437	0.969087	0.145304	0.856331	0.234039	0.842004	0.145304	0.905549	0.115465
LHFPL4	NM_001076226	chr22	0.144223	1	0.243989	0.856331	0.158548	0.842004	0.285438	0.905549	0.115872
SPN	NM_001103102	chr25	0.413389	0.969087	0.117517	0.856331	0.24416	0.842004	0.134762	0.905549	0.116137
PGA5	NM_001001600	chr29	0.155228	0.969087	0.191852	0.856331	0.243292	0.842004	0.220816	0.905549	0.116201
MMEL1	NM_001193136	chr16	0.0455153	1	0.403864	0.856331	0.199679	0.842004	0.43592	0.905549	0.116207
DCAF7	NM_001038125	chr19	0.592206	0.969087	0.10469	0.856331	0.247123	0.842004	0.10469	0.905549	0.116382
UNC119B	NM_001206287	chr17	0.426824	0.969087	0.11118	0.856331	0.245219	0.842004	0.138783	0.905549	0.11687
MYO6	NM_001206072	chr9	0.243865	0.969087	0.174168	0.856331	0.271717	0.842004	0.140167	0.905549	0.116988
EFS	NM_001098910	chr10	0.40747	1	0.114534	0.856331	0.260669	0.842004	0.133003	0.905549	0.117005
DAPP1	NM_001076891	chr6	0.2015	0.969087	0.313988	0.856331	0.0753744	0.842004	0.339931	0.905549	0.11714
POLH	NM_001034450	chr23	0.742904	0.969087	0.0900434	0.856331	0.233103	0.842004	0.104628	0.905549	0.117599
LDHC	NM_001046422	chr29	0.423036	1	0.119605	0.856331	0.239892	0.842004	0.134477	0.905549	0.117633
MGC134066	NM_001077030	chr8	0.349469	1	0.155365	0.856331	0.131687	0.842004	0.228483	0.905549	0.117695
HPS5	NM_001206136	chr29	0.353205	0.969087	0.136785	0.856331	0.248039	0.842004	0.136785	0.905549	0.117937
SCN9A	NM_001110787	chr2	0.215755	1	0.257771	0.856331	0.134295	0.842004	0.219975	0.905549	0.118105
AMN1	NM_001075858	chr5	0.0893084	0.969087	0.375214	0.856331	0.12051	0.842004	0.40713	0.905549	0.118154
USP5	NM_001192056	chr5	0.269196	0.969087	0.199509	0.856331	0.153674	0.842004	0.199509	0.905549	0.118265
PCDHGC3	NM_001114080	chr7	0.32585	0.969087	0.139965	0.856331	0.261173	0.842004	0.139965	0.905549	0.119165
METTL15	NM_001079782	chr15	0.398719	1	0.182395	0.856331	0.18622	0.842004	0.12313	0.905549	0.119178
YDJC	NM_001102221	chr17	0.0655299	1	0.293565	0.856331	0.213452	0.842004	0.407564	0.905549	0.119442
NUP133	NM_001076872	chr28	0.258068	0.969087	0.153994	0.856331	0.273506	0.842004	0.153994	0.905549	0.119453
GGCT	NM_001037610	chr4	0.44638	0.969087	0.183363	0.856331	0.300699	0.844016	0.0681345	0.905549	0.119589
CCBP2	NM_001015581	chr22	0.0365464	1	0.38863	0.856331	0.252288	0.842004	0.469351	0.90611	0.119801
GABRA2	NM_174541	chr6	0.50531	1	0.118554	0.856331	0.205732	0.842004	0.137805	0.905549	0.120521
GRM3	NM_001098123	chr4	0.50531	1	0.118554	0.856331	0.205732	0.842004	0.137805	0.905549	0.120521
HAVCR1	NM_001046523	chr7	0.50531	1	0.118554	0.856331	0.205732	0.842004	0.137805	0.905549	0.120521
HTR1F	NM_001206605	chr1	0.50531	1	0.118554	0.856331	0.205732	0.842004	0.137805	0.905549	0.120521
LOC100336905	NM_001205187	chrX	0.50531	1	0.118554	0.856331	0.205732	0.842004	0.137805	0.905549	0.120521
MEIG1	NM_001114524	chr13	0.50531	1	0.118554	0.856331	0.205732	0.842004	0.137805	0.905549	0.120521
TNNC2	NM_001076373	chr13	0.50531	1	0.118554	0.856331	0.205732	0.842004	0.137805	0.905549	0.120521
TULP1	NM_001206728	chr23	0.50531	1	0.118554	0.856331	0.205732	0.842004	0.137805	0.905549	0.120521
ALS2CL	NM_001102488	chr22	0.325586	1	0.121492	0.856331	0.241723	0.842004	0.177726	0.905549	0.120561
TMEM63C	NM_001206161	chr10	0.362953	1	0.291543	0.856331	0.121525	0.842004	0.132689	0.905549	0.120861
RGS3	NM_001077973	chr8	0.0882159	1	0.313286	0.856331	0.160501	0.842004	0.384946	0.905549	0.120914
CCDC77	NM_001102106	chr5	0.30515	1	0.169199	0.856331	0.21751	0.842004	0.152268	0.905549	0.121022
PRRG4	NM_001193125	chr15	0.194143	1	0.259798	0.856331	0.124877	0.842004	0.271666	0.905549	0.121068
MTERFD1	NM_001075881	chr14	0.234384	0.969087	0.212744	0.856331	0.196674	0.842004	0.175286	0.905549	0.121409
EMID1	NM_001101867	chr17	0.325334	1	0.224197	0.856331	0.194254	0.842004	0.121339	0.905549	0.121418
CACNB4	NM_001192104	chr2	0.417357	1	0.111641	0.856331	0.250214	0.842004	0.147704	0.905549	0.121537
PIPOX	NM_001014878	chr19	1	1	0.0951325	0.856331	0.161006	0.842004	0.112535	0.905549	0.12161
STK39	NM_001075826	chr2	0.346639	1	0.141462	0.856331	0.236956	0.842004	0.148371	0.905549	0.121623
ADAMTS3	NM_001192797	chr6	0.412853	1	0.118295	0.856331	0.236934	0.842004	0.14902	0.905549	0.12164
TRAF5	NM_001105340	chr16	0.126668	0.969087	0.352157	0.856331	0.114062	0.842004	0.339372	0.905549	0.12174
SSX2IP	NM_001076036	chr3	0.128871	1	0.43568	0.858215	0.187667	0.842004	0.165178	0.905549	0.122328
GLMN	NM_001192020	chr3	0.195752	0.969087	0.304682	0.856331	0.120733	0.842004	0.242385	0.905549	0.122538
AURKB	NM_183084	chr19	0.303997	0.969087	0.15161	0.856331	0.250119	0.842004	0.15161	0.905549	0.122639
MGC134427	NM_001077124	chr1	0.207361	1	0.214998	0.856331	0.166517	0.842004	0.237096	0.905549	0.123167
GPT2	NM_001193187	chr18	0.239621	0.969087	0.193036	0.856331	0.198246	0.842004	0.193036	0.905549	0.123592
INPP5J	NM_001192366	chr17	0.361019	1	0.142809	0.856331	0.202932	0.842004	0.169891	0.905549	0.123903
CLCA1	NM_001206176	chr3	1	1	0.0981788	0.856331	0.173425	0.842004	0.104402	0.905549	0.123909
MYH8	NM_001206174	chr19	1	1	0.0898859	0.856331	0.174356	0.842004	0.113752	0.905549	0.124125
ATP6V1B2	NM_176671	chr8	0.295911	0.969087	0.165072	0.856331	0.221393	0.842004	0.165072	0.905549	0.124227
PGD	NM_001143738	chr16	0.188836	0.969087	0.227052	0.856331	0.169787	0.842004	0.247307	0.905549	0.124867
POLR3C	NM_001038511	chr3	0.451075	0.969087	0.113688	0.856331	0.247906	0.842004	0.142059	0.905549	0.125106
RPRD1A	NM_001075156	chr24	0.109288	0.969087	0.311054	0.856331	0.164891	0.842004	0.322673	0.905549	0.125219
C1QTNF7	NM_001076201	chr6	0.17651	1	0.19307	0.856331	0.243997	0.842004	0.217579	0.905549	0.12524
LOC100848357	NM_001255971	chr19	0.338092	1	0.161884	0.856331	0.30911	0.845313	0.108202	0.905549	0.126134
MEIS3	NM_001193152	chr18	0.06912	1	0.323575	0.856331	0.251175	0.842004	0.326118	0.905549	0.126195
FOXA3	NM_001033119	chr18	0.116792	1	0.27554	0.856331	0.231958	0.842004	0.245597	0.905549	0.126248
FBXO44	NM_001101295	chr16	0.0184817	1	0.51374	0.86908	0.343238	0.854971	0.566258	0.922922	0.126753
EIF2AK1	NM_001038053	chr25	0.406066	0.969087	0.11157	0.856331	0.288	0.842147	0.141952	0.905549	0.127033
NCAPD2	NM_001206711	chr5	0.495235	1	0.114263	0.856331	0.286513	0.842147	0.114263	0.905549	0.127048
TBC1D2	NM_001101981	chr8	0.242227	0.969087	0.146635	0.856331	0.259759	0.842004	0.200821	0.905549	0.127061
FAM174A	NM_001206184	chr7	0.415963	0.969087	0.186743	0.856331	0.176144	0.842004	0.135556	0.905549	0.12714
2016-03-05	NM_001034715	chr26	0.315908	1	0.15264	0.856331	0.235824	0.842004	0.163207	0.905549	0.127188
LOC768323	NM_001078135	chrUn_JH122249	0.297064	1	0.133257	0.856331	0.268784	0.842004	0.17448	0.905549	0.127212
PAQR6	NM_001046225	chr3	0.251544	1	0.20367	0.856331	0.158477	0.842004	0.228974	0.905549	0.127319
NHEDC1	NM_001077892	chr6	0.128765	1	0.299036	0.856331	0.146389	0.842004	0.330629	0.905549	0.12751
TBX20	NM_001192237	chr4	1	1	0.0970693	0.856331	0.165357	0.842004	0.11613	0.905549	0.127525
LACTB2	NM_001076045	chr14	0.37649	0.969087	0.168836	0.856331	0.23086	0.842004	0.127101	0.905549	0.127572
MEIS2	NM_001191269	chr10	0.0441069	1	0.367921	0.856331	0.260813	0.842004	0.441236	0.905549	0.127668
CDKN2C	NM_001101054	chr3	0.239821	0.969087	0.194816	0.856331	0.20643	0.842004	0.194816	0.905549	0.12814
ASRGL1	NM_001077035	chr29	0.522359	0.969087	0.114001	0.856331	0.277685	0.842004	0.114001	0.905549	0.128395
DYDC2	NM_001046163	chr28	0.602196	1	0.11426	0.856331	0.185772	0.842004	0.14758	0.905549	0.128449
LOC529036	NM_001105624	chrUn_JH122317	0.646693	1	0.107179	0.856331	0.173659	0.842004	0.157279	0.905549	0.128724
EDEM1	NM_001103092	chr22	0.283395	0.969087	0.138695	0.856331	0.233336	0.842004	0.206487	0.905549	0.128751
DNAJC10	NM_001099121	chr2	0.269775	0.969087	0.216547	0.856331	0.161666	0.842004	0.20084	0.905549	0.128875
ARMC4	NM_001192631	chr13	0.103454	1	0.314372	0.856331	0.182439	0.842004	0.321378	0.905549	0.129289
PDGFRB	NM_001075896	chr7	0.343188	1	0.496741	0.865662	0.164404	0.842004	0.0681451	0.905549	0.129412
MIR2295	NR_031092	chr11	0.38851	1	0.16377	0.856331	0.143848	0.842004	0.209164	0.905549	0.129594
MIR545	NR_031358	chrX	0.38851	1	0.16377	0.856331	0.143848	0.842004	0.209164	0.905549	0.129594
FGF13	NM_001098892	chrX	0.34504	1	0.13786	0.856331	0.2285	0.842004	0.176477	0.905549	0.129749
GNPDA1	NM_001080287	chr7	0.282576	0.969087	0.174641	0.856331	0.223149	0.842004	0.174641	0.905549	0.129955
DARC	NM_001015634	chr3	0.047367	1	0.392468	0.856331	0.2362	0.842004	0.441171	0.905549	0.130523
NIF3L1	NM_001080249	chr2	0.146049	0.969087	0.181319	0.856331	0.189368	0.842004	0.389098	0.905549	0.131093
GLE1	NM_001034718	chr11	0.557736	0.969087	0.114839	0.856331	0.266069	0.842004	0.114839	0.905549	0.131329
LPPR1	NM_001192403	chr8	0.213169	1	0.172544	0.856331	0.216826	0.842004	0.246999	0.905549	0.131845
AASDHPPT	NM_001206477	chr15	0.635231	0.969087	0.0997247	0.856331	0.21343	0.842004	0.146405	0.905549	0.132232
KRT23	NM_001101935	chr19	0.0349227	1	0.424731	0.858215	0.264602	0.842004	0.505832	0.907041	0.132466
ZNF582	NM_001105026	chr18	0.530364	1	0.155594	0.856331	0.127451	0.842004	0.189181	0.905549	0.132643
PTP4A3	NM_001083766	chrUn_JH126111	0.476382	1	0.1302	0.856331	0.205126	0.842004	0.156521	0.905549	0.132712
SPAM1	NM_001008413	chr4	0.216571	1	0.255245	0.856331	0.209048	0.842004	0.1726	0.905549	0.132838
CLIC2	NM_001081727	chrUn_JH121299	0.243632	0.969087	0.293064	0.856331	0.114264	0.842004	0.244665	0.905549	0.132899
COL11A2	NM_001046199	chr23	0.136535	1	0.418419	0.858215	0.141842	0.842004	0.24673	0.905549	0.13303
C13H20orf94	NM_001255973	chr13	0.386984	1	0.140241	0.856331	0.230062	0.842004	0.160252	0.905549	0.13309
VDR	NM_001167932	chr5	0.2457	0.969087	0.15482	0.856331	0.271671	0.842004	0.193754	0.905549	0.133148
PYGL	NM_001075203	chr10	0.332063	0.969087	0.166385	0.856331	0.218612	0.842004	0.166385	0.905549	0.133443
MAGEF1	NM_001102049	chr1	0.122961	0.969087	0.304698	0.856331	0.152365	0.842004	0.352824	0.905549	0.133619
BTRC	NM_001083475	chr26	0.116045	0.969087	0.205477	0.856331	0.343742	0.854971	0.246236	0.905549	0.133784
BCAN	NM_001244125	chr3	0.60397	1	0.118554	0.856331	0.205732	0.842004	0.137805	0.905549	0.134253
CHRNG	NM_174273	chr2	0.60397	1	0.118554	0.856331	0.205732	0.842004	0.137805	0.905549	0.134253
COL2A1	NM_001113224	chr5	0.60397	1	0.118554	0.856331	0.205732	0.842004	0.137805	0.905549	0.134253
COMP	NM_001166517	chr7	0.60397	1	0.118554	0.856331	0.205732	0.842004	0.137805	0.905549	0.134253
CPS1	NM_001192258	chr2	0.60397	1	0.118554	0.856331	0.205732	0.842004	0.137805	0.905549	0.134253
KCTD8	NM_001205725	chr6	0.60397	1	0.118554	0.856331	0.205732	0.842004	0.137805	0.905549	0.134253
LBX2	NM_001192128	chr11	0.60397	1	0.118554	0.856331	0.205732	0.842004	0.137805	0.905549	0.134253
LOC100138302	NR_045130	chr3	0.60397	1	0.118554	0.856331	0.205732	0.842004	0.137805	0.905549	0.134253
LOC780781	NM_001079639	chr1	0.60397	1	0.118554	0.856331	0.205732	0.842004	0.137805	0.905549	0.134253
MIR138-2	NR_031375	chr18	0.60397	1	0.118554	0.856331	0.205732	0.842004	0.137805	0.905549	0.134253
MIR2328	NR_031389	chr18	0.60397	1	0.118554	0.856331	0.205732	0.842004	0.137805	0.905549	0.134253
MIR2407	NR_030849	chr29	0.60397	1	0.118554	0.856331	0.205732	0.842004	0.137805	0.905549	0.134253
MIR2426	NR_031000	chr5	0.60397	1	0.118554	0.856331	0.205732	0.842004	0.137805	0.905549	0.134253
MIR30E	NR_031356	chr3	0.60397	1	0.118554	0.856331	0.205732	0.842004	0.137805	0.905549	0.134253
MIR451	NR_031059	chr19	0.60397	1	0.118554	0.856331	0.205732	0.842004	0.137805	0.905549	0.134253
MYF5	NM_174116	chr5	0.60397	1	0.118554	0.856331	0.205732	0.842004	0.137805	0.905549	0.134253
NUDT3	NM_001082466	chr23	0.60397	1	0.118554	0.856331	0.205732	0.842004	0.137805	0.905549	0.134253
OTOL1	NM_001192604	chr1	0.60397	1	0.118554	0.856331	0.205732	0.842004	0.137805	0.905549	0.134253
SLC24A4	NM_001193088	chr21	0.60397	1	0.118554	0.856331	0.205732	0.842004	0.137805	0.905549	0.134253
FLVCR2	NM_001192143	chr10	0.306649	0.969087	0.174885	0.856331	0.19253	0.842004	0.196645	0.905549	0.134267
IFNAH	NM_001172041	chr8	0.608733	1	0.118554	0.856331	0.205732	0.842004	0.137805	0.905549	0.134887
LHX6	NM_001192848	chr11	1	1	0.0906897	0.856331	0.176271	0.842004	0.128248	0.905549	0.135051
KCNJ14	NM_001206021	chr18	0.219021	1	0.270018	0.856331	0.139017	0.842004	0.250676	0.905549	0.135475
COG8	NM_001077067	chr18	0.279983	0.969087	0.154737	0.856331	0.24965	0.842004	0.190674	0.905549	0.135529
CSNK1E	NM_001078109	chr5	0.202986	1	0.216532	0.856331	0.20795	0.842004	0.226102	0.905549	0.135698
CCT6B	NM_001034642	chr19	0.0465562	1	0.367124	0.856331	0.288291	0.842147	0.420115	0.905549	0.135837
MYL4	NM_001075149	chr19	0.193513	1	0.1983	0.856331	0.236131	0.842004	0.228463	0.905549	0.135839
MMP14	NM_174390	chr10	0.309892	0.969087	0.155628	0.856331	0.215125	0.842004	0.1999	0.905549	0.135989
MAPK10	NM_001083728	chr6	0.239956	1	0.194199	0.856331	0.165483	0.842004	0.269117	0.905549	0.13604
USP33	NM_001101139	chr3	0.343385	0.969087	0.186793	0.856331	0.138874	0.842004	0.233247	0.905549	0.136135
SCOC	NM_001191427	chr17	0.347679	0.969087	0.163724	0.856331	0.165651	0.842004	0.220815	0.905549	0.136311
TCF7L2	NM_001143739	chr26	0.396582	1	0.145419	0.856331	0.230894	0.842004	0.156654	0.905549	0.13646
MTPN	NM_203362	chr4	0.343355	0.969087	0.147942	0.856331	0.278042	0.842004	0.147942	0.905549	0.136597
UPF3B	NM_001076411	chrUn_JH123243	0.181762	0.969087	0.277893	0.856331	0.123587	0.842004	0.335557	0.905549	0.136801
FAT3	NM_001206882	chr29	0.222815	1	0.219124	0.856331	0.168133	0.842004	0.2553	0.905549	0.136843
CIAPIN1	NM_001015659	chr18	0.504895	0.969087	0.135831	0.856331	0.226823	0.842004	0.135831	0.905549	0.137514
ABL2	NM_001143855	chr16	0.421575	0.969087	0.139643	0.856331	0.257701	0.842004	0.139643	0.905549	0.13773
FEV	NM_001192603	chr2	0.633878	1	0.11397	0.856331	0.219806	0.842004	0.133804	0.905549	0.137972
MIR200A	NR_031343	chr16	0.633878	1	0.11397	0.856331	0.219806	0.842004	0.133804	0.905549	0.137972
PEBP4	NM_001034440	chr8	0.313605	1	0.153838	0.856331	0.212382	0.842004	0.208339	0.905549	0.138359
LOC783012	NM_001168245	chr27	0.140486	1	0.218192	0.856331	0.266515	0.842004	0.261597	0.905549	0.138453
LPCAT3	NM_001024546	chr5	0.202566	0.969087	0.243633	0.856331	0.178056	0.842004	0.243633	0.905549	0.138599
FN1	NM_001163778	chr2	1	1	0.0931148	0.856331	0.190225	0.842004	0.121047	0.905549	0.138722
CLSTN3	NM_001075425	chr5	0.318559	1	0.182933	0.856331	0.17582	0.842004	0.20986	0.905549	0.138959
KCNN4	NM_001076905	chr18	0.168103	0.969087	0.272812	0.856331	0.159773	0.842004	0.293841	0.905549	0.139069
RRP8	NM_001192374	chr15	0.1434	0.969087	0.21729	0.856331	0.263835	0.842004	0.262496	0.905549	0.139259
TMEM38B	NM_001076387	chr8	0.310166	1	0.166084	0.856331	0.18031	0.842004	0.23278	0.905549	0.13942
SEC61B	NM_001075292	chr8	0.0354578	0.969087	0.546166	0.876068	0.204199	0.842004	0.548433	0.918469	0.139675
GSTA3	NM_001078149	chr23	0.169467	1	0.208424	0.856331	0.297765	0.84353	0.206222	0.905549	0.13968
FECH	NM_174054	chr24	0.443028	0.969087	0.132681	0.856331	0.280376	0.842004	0.132681	0.905549	0.140363
PTDSS1	NM_001046040	chr14	0.336589	0.969087	0.172015	0.856331	0.219998	0.842004	0.172015	0.905549	0.14053
SLC47A2	NM_001192102	chr19	0.658303	1	0.11397	0.856331	0.219806	0.842004	0.133804	0.905549	0.141123
NCAPG2	NM_001192449	chr4	0.334569	0.969087	0.136983	0.856331	0.275805	0.842004	0.174656	0.905549	0.141165
CELF4	NM_001099068	chr24	1	1	0.104106	0.856331	0.2135	0.842004	0.099469	0.905549	0.141286
COX7B	NM_175795	chrUn_JH125176	0.377295	1	0.148348	0.856331	0.266941	0.842004	0.148348	0.905549	0.141499
DIS3L	NM_001078156	chr10	0.20425	0.969087	0.253916	0.856331	0.170736	0.842004	0.250433	0.905549	0.14154
SCTR	NM_001099021	chr2	1	1	0.101538	0.856331	0.193638	0.842004	0.112952	0.905549	0.141665
FBLIM1	NM_001076955	chr16	0.288124	1	0.197684	0.856331	0.201897	0.842004	0.193191	0.905549	0.141695
LRP4	NM_001077843	chr15	0.491186	0.969087	0.136007	0.856331	0.245711	0.842004	0.136007	0.905549	0.142109
MIR2447	NR_031260	chr6	0.269288	1	0.280016	0.856331	0.112216	0.842004	0.263878	0.905549	0.142121
CHRNA9	NM_001192546	chr6	0.251602	1	0.20378	0.856331	0.200298	0.842004	0.218819	0.905549	0.142664
HDAC6	NM_001098960	chrX	0.278403	0.969087	0.209632	0.856331	0.183785	0.842004	0.209632	0.905549	0.142715
NLGN1	NM_001205973	chr1	0.672794	1	0.11397	0.856331	0.219806	0.842004	0.133804	0.905549	0.142966
SLC2A10	NM_001192439	chr13	0.0813566	1	0.282256	0.856331	0.293536	0.842147	0.334631	0.905549	0.142983
SLC13A2	NM_001034234	chr19	0.039306	1	0.432361	0.858215	0.262505	0.842004	0.50706	0.907041	0.143225
LPAR6	NM_001101284	chr12	0.141954	0.969087	0.402258	0.856331	0.107405	0.842004	0.368933	0.905549	0.143249
PLRG1	NM_001046362	chr17	0.361543	0.969087	0.143364	0.856331	0.305046	0.844379	0.143364	0.905549	0.143403
TLN1	NM_001205428	chr8	0.389838	0.969087	0.140853	0.856331	0.294416	0.842147	0.140853	0.905549	0.14379
WDPCP	NM_001206786	chr11	0.374022	1	0.14562	0.856331	0.287848	0.842147	0.14562	0.905549	0.144012
GJC1	NM_001046076	chr19	0.146311	1	0.249573	0.856331	0.180191	0.842004	0.347313	0.905549	0.144096
IFNAA	NM_001017411	chr8	0.227679	1	0.290667	0.856331	0.114131	0.842004	0.302915	0.905549	0.144197
SDR16C6	NM_001099707	chr14	0.305426	1	0.219602	0.856331	0.180738	0.842004	0.188898	0.905549	0.144272
WDR86	NM_001191339	chr4	0.398561	1	0.197489	0.856331	0.134104	0.842004	0.217061	0.905549	0.144319
OVGP1	NM_001080216	chr3	0.14136	0.969087	0.253941	0.856331	0.232577	0.842004	0.274698	0.905549	0.144402
FDX1L	NM_001080226	chr7	0.366519	0.969087	0.130629	0.856331	0.301623	0.844016	0.159094	0.905549	0.144555
NGFR	NM_001102478	chr19	0.529098	1	0.130413	0.856331	0.255341	0.842004	0.130413	0.905549	0.144564
STK38	NM_001081602	chr23	0.340637	0.969087	0.205392	0.856331	0.156703	0.842004	0.210837	0.905549	0.145079
LTBP3	NM_001192738	chr29	0.0935602	1	0.387823	0.856331	0.156556	0.842004	0.407228	0.905549	0.145145
ACOT12	NM_001192607	chr7	0.131333	1	0.343687	0.856331	0.149731	0.842004	0.342671	0.905549	0.145243
PSAP	NM_174161	chr28	0.284309	0.969087	0.195432	0.856331	0.213408	0.842004	0.195432	0.905549	0.145297
HNRNPH1	NM_001193234	chr7	0.206098	0.969087	0.283808	0.856331	0.125431	0.842004	0.316686	0.905549	0.145523
IQUB	NM_001206949	chr4	0.100701	1	0.390643	0.856331	0.147317	0.842004	0.402659	0.905549	0.145896
FAM103A1	NM_001034757	chr21	0.706902	1	0.104891	0.856331	0.21979	0.842004	0.143283	0.905549	0.145954
CRISP2	NM_001038089	chr23	0.207727	1	0.233689	0.856331	0.186679	0.842004	0.258664	0.905549	0.146286
FOXP2	NM_001205569	chr4	0.525156	1	0.157804	0.856331	0.153962	0.842004	0.184265	0.905549	0.146546
NRF1	NM_001098002	chr4	0.498827	1	0.135611	0.856331	0.256853	0.842004	0.135611	0.905549	0.146738
PPWD1	NM_001046231	chr20	0.156471	0.969087	0.345701	0.856331	0.118241	0.842004	0.368785	0.905549	0.14683
RBBP5	NM_001083402	chr16	0.386555	0.969087	0.137887	0.856331	0.275142	0.842004	0.161286	0.905549	0.147072
SSPN	NM_001193005	chr5	0.0758946	1	0.276514	0.856331	0.294097	0.842147	0.385508	0.905549	0.147588
ADORA3	NM_001079645	chr3	0.150091	0.969087	0.339714	0.856331	0.1374	0.842004	0.339714	0.905549	0.147611
DYRK3	NM_001100298	chr16	0.645976	1	0.127869	0.856331	0.2633	0.842004	0.109693	0.905549	0.147821
STRADB	NM_001192081	chr2	0.636263	0.969087	0.113346	0.856331	0.293317	0.842147	0.113069	0.905549	0.148046
SOX2	NM_001105463	chr1	0.11119	1	0.261892	0.856331	0.21848	0.842004	0.377758	0.905549	0.148467
ADAM23	NM_001083458	chr2	0.188419	1	0.270878	0.856331	0.146701	0.842004	0.322156	0.905549	0.148789
TRIM54	NM_001017951	chr11	0.294215	1	0.23756	0.856331	0.205621	0.842004	0.167934	0.905549	0.148839
MIR2364	NR_030954	chr21	0.0382847	1	0.422672	0.858215	0.312381	0.845342	0.477495	0.90611	0.148846
C1QL3	NM_001206164	chr13	0.212306	1	0.228414	0.856331	0.21572	0.842004	0.232145	0.905549	0.149385
CMSS1	NM_001038215	chr1	0.487495	1	0.144153	0.856331	0.247213	0.842004	0.14041	0.905549	0.149777
RAX2	NM_182653	chr7	0.1956	1	0.283577	0.856331	0.158967	0.842004	0.277297	0.905549	0.149987
C9H6orf120	NM_001103331	chr9	0.571799	0.969087	0.146834	0.856331	0.139275	0.842004	0.209454	0.905549	0.150138
EDNRA	NM_174308	chr17	0.260707	1	0.206097	0.856331	0.186652	0.842004	0.244535	0.905549	0.150254
CXCL17	NM_001083799	chr18	1	1	0.0938126	0.856331	0.184444	0.842004	0.141896	0.905549	0.150356
ENDOD1	NM_001102519	chr15	0.18029	0.969087	0.273625	0.856331	0.182425	0.842004	0.273625	0.905549	0.150616
2016-03-11	NM_001205420	chr20	1	1	0.104887	0.856331	0.194886	0.842004	0.121073	0.905549	0.151064
PAPSS2	NM_001076075	chr26	0.401185	0.969087	0.145593	0.856331	0.292504	0.842147	0.145593	0.905549	0.151518
HTR4	NM_001040485	chr7	0.277179	1	0.299404	0.856331	0.0964678	0.842004	0.310747	0.905549	0.151528
MIR1307	NR_031088	chr26	0.181058	1	0.380472	0.856331	0.0885789	0.842004	0.407811	0.905549	0.151553
OMG	NM_001077524	chr19	0.205177	1	0.462191	0.860323	0.0599607	0.842004	0.437689	0.905549	0.151563
CDK4	NM_001037594	chr5	0.305098	0.969087	0.207542	0.856331	0.189927	0.842004	0.207542	0.905549	0.151822
SUPT16H	NM_001192392	chr10	0.347626	0.969087	0.140825	0.856331	0.294753	0.842147	0.173173	0.905549	0.151924
CHEK1	NM_001098023	chr29	0.316762	1	0.160845	0.856331	0.27041	0.842004	0.182184	0.905549	0.152325
PTGR1	NM_001035281	chr8	0.294815	0.969087	0.181333	0.856331	0.240039	0.842004	0.197358	0.905549	0.153132
SLC3A2	NM_001024488	chr29	0.240445	0.969087	0.157459	0.856331	0.246162	0.842004	0.275941	0.905549	0.154519
SDCBP	NM_001075483	chr14	0.184779	0.969087	0.199302	0.856331	0.274822	0.842004	0.254768	0.905549	0.154758
CCDC89	NM_001046432	chr29	0.194664	1	0.199372	0.856331	0.289599	0.842147	0.229896	0.905549	0.15495
TEX101	NM_001101252	chr18	1	1	0.116434	0.856331	0.196739	0.842004	0.112818	0.905549	0.154965
TRAF3IP1	NM_001192044	chr3	0.888328	1	0.105773	0.856331	0.260654	0.842004	0.105773	0.905549	0.155183
IKBIP	NM_001081736	chr5	0.569223	0.969087	0.131208	0.856331	0.187197	0.842004	0.185417	0.905549	0.155247
MCM4	NM_001075158	chr14	1	1	0.0951028	0.856331	0.211631	0.842004	0.128938	0.905549	0.155344
RHOJ	NM_001083498	chr10	0.0488803	1	0.383768	0.856331	0.290913	0.842147	0.475789	0.90611	0.155392
APBA2	NM_001077921	chr21	0.467613	1	0.149742	0.856331	0.163056	0.842004	0.227422	0.905549	0.155395
SRSF4	NM_001101231	chr2	0.652481	0.969087	0.144052	0.856331	0.191779	0.842004	0.144052	0.905549	0.155398
MBIP	NM_001077518	chr21	0.451866	0.969087	0.168102	0.856331	0.195725	0.842004	0.176426	0.905549	0.156322
SHISA2	NM_001101265	chr12	0.0753872	1	0.355886	0.856331	0.238019	0.842004	0.41083	0.905549	0.156341
ZZEF1	NM_001206129	chr19	0.464023	0.969087	0.144525	0.856331	0.270792	0.842004	0.144525	0.905549	0.156379
CRIM1	NM_001205298	chr11	0.161739	0.969087	0.338954	0.856331	0.151456	0.842004	0.316411	0.905549	0.15647
MSANTD3	NM_001076019	chr8	0.259876	1	0.187603	0.856331	0.2634	0.842004	0.205831	0.905549	0.157029
GABBR1	NM_001163275	chr23	0.108024	1	0.390571	0.856331	0.146718	0.842004	0.427139	0.905549	0.157059
MIR32	NR_031129	chr8	0.205483	1	0.264081	0.856331	0.159024	0.842004	0.3071	0.905549	0.157268
ZNF3	NM_001046614	chr25	0.693201	0.969087	0.116333	0.856331	0.230517	0.842004	0.142616	0.905549	0.157305
SPAG5	NM_001205549	chr19	1	1	0.107097	0.856331	0.231148	0.842004	0.107097	0.905549	0.157307
PDIA4	NM_001045879	chr4	0.188081	0.969087	0.255638	0.856331	0.21692	0.842004	0.255638	0.905549	0.157829
LOC615589	NM_001098467	chr5	0.200301	1	0.340621	0.856331	0.112728	0.842004	0.347207	0.905549	0.157974
NODAL	NM_001205982	chr28	0.206833	1	0.224318	0.856331	0.208707	0.842004	0.275865	0.905549	0.158004
MB21D2	NM_001205856	chr1	0.36361	0.969087	0.157918	0.856331	0.294827	0.842147	0.158275	0.905549	0.158288
KIAA0895L	NM_001205722	chr18	0.243971	1	0.250849	0.856331	0.206788	0.842004	0.211777	0.905549	0.158311
FEZ1	NM_001024522	chr29	1	1	0.12487	0.856331	0.172197	0.842004	0.12487	0.905549	0.15848
ITGAM	NM_001039957	chrUn_JH125765	0.309465	0.969087	0.19151	0.856331	0.237643	0.842004	0.19151	0.905549	0.158902
APH1A	NM_001034670	chr3	0.350336	0.969087	0.174472	0.856331	0.204126	0.842004	0.217462	0.905549	0.159454
MTA1	NM_001075514	chrUn_JH125932	0.403374	1	0.158078	0.856331	0.262832	0.842004	0.161995	0.905549	0.159512
EIF4H	NM_001075752	chrUn_JH125556	0.51712	0.969087	0.135698	0.856331	0.285781	0.842147	0.135698	0.905549	0.15973
BLA-DQB	NM_001034668	chr23	0.101537	0.969087	0.333942	0.856331	0.211965	0.842004	0.379393	0.905549	0.159919
CNPY4	NM_001034253	chr25	0.145092	0.969087	0.444832	0.858505	0.107327	0.842004	0.394304	0.905549	0.160076
COL10A1	NM_174634	chr9	0.344559	1	0.248439	0.856331	0.152117	0.842004	0.21025	0.905549	0.160296
ATP2A2	NM_001191430	chr17	0.39171	0.969087	0.148751	0.856331	0.276993	0.842004	0.169996	0.905549	0.160497
SLC29A3	NM_001080223	chr28	0.389642	0.969087	0.175114	0.856331	0.229934	0.842004	0.175114	0.905549	0.160623
TNFAIP8L1	NM_001103270	chr7	0.196936	0.969087	0.23194	0.856331	0.219682	0.842004	0.274083	0.905549	0.160724
ERP27	NM_001038041	chr5	0.1675	1	0.295053	0.856331	0.184201	0.842004	0.304519	0.905549	0.16147
RPP14	NM_001077924	chr22	0.229204	0.969087	0.275131	0.856331	0.120284	0.842004	0.365579	0.905549	0.161498
CCHCR1	NM_001024536	chr23	0.4221	1	0.185935	0.856331	0.339378	0.852323	0.104258	0.905549	0.161633
SLC39A10	NM_001205880	chr2	0.276733	0.969087	0.249411	0.856331	0.186503	0.842004	0.215746	0.905549	0.16164
CXCR4	NM_174301	chr2	0.096383	0.969087	0.308975	0.856331	0.322565	0.8484	0.289288	0.905549	0.161698
CACNG1	NM_001080337	chr19	0.121186	1	0.29954	0.856331	0.211333	0.842004	0.363234	0.905549	0.161957
ALOX15B	NM_001205703	chr19	0.101989	1	0.36273	0.856331	0.209131	0.842004	0.360709	0.905549	0.162099
CDK5RAP1	NM_001075646	chr13	0.499332	0.969087	0.150843	0.856331	0.245813	0.842004	0.150843	0.905549	0.162171
CSDC2	NM_001076877	chrUn_JH122155	1	1	0.0983175	0.856331	0.19244	0.842004	0.148204	0.905549	0.162551
RRM2	NM_001244182	chr11	1	1	0.112947	0.856331	0.219919	0.842004	0.112947	0.905549	0.1626
MX2	NM_173941	chr1	0.453638	0.969087	0.140656	0.856331	0.313541	0.846627	0.140656	0.905549	0.162887
OLIG1	NM_001206761	chr1	0.340866	1	0.164606	0.856331	0.289644	0.842147	0.173634	0.905549	0.163151
ID3	NM_001014950	chr2	0.120565	1	0.285209	0.856331	0.260269	0.842004	0.316659	0.905549	0.163561
LOXL1	NM_174383	chr21	0.120038	1	0.326479	0.856331	0.206582	0.842004	0.350627	0.905549	0.163718
CYP3A5	NM_174531	chrUn_JH121513	0.24285	1	0.2091	0.856331	0.246084	0.842004	0.22733	0.905549	0.163788
KCNJ1	NM_001192207	chr29	0.0945956	1	0.341915	0.856331	0.251583	0.842004	0.34936	0.905549	0.163857
LOC781494	NM_001101279	chr21	0.083843	0.969087	0.335416	0.856331	0.346437	0.856385	0.291946	0.905549	0.163908
MAMDC4	NM_001143873	chr11	1	1	0.151646	0.856331	0.0921528	0.842004	0.204685	0.905549	0.164447
FSTL3	NM_001075710	chr7	0.297931	1	0.141001	0.856331	0.310651	0.845313	0.220373	0.905549	0.164965
EVC2	NM_173927	chr6	0.569155	1	0.200516	0.856331	0.188984	0.842004	0.133693	0.905549	0.165218
CHD8	NM_001192134	chr10	0.439681	0.969087	0.146819	0.856331	0.304385	0.844151	0.146819	0.905549	0.165265
MIR2392	NR_031166	chr26	0.308546	1	0.246277	0.856331	0.135895	0.842004	0.279755	0.905549	0.165398
NEIL2	NM_001013003	chr8	1	1	0.10898	0.856331	0.216965	0.842004	0.122403	0.905549	0.165576
STAM	NM_001076842	chr13	0.44433	0.969087	0.155706	0.856331	0.270154	0.842004	0.155706	0.905549	0.166109
RAB31	NM_001076944	chr24	0.390537	0.969087	0.16152	0.856331	0.273254	0.842004	0.169132	0.905549	0.166277
LOC616942	NM_001206459	chr23	0.0573193	0.969087	0.43153	0.858215	0.260646	0.842004	0.456341	0.90611	0.167163
RPIA	NM_001035433	chr11	0.483629	0.969087	0.158295	0.856331	0.242816	0.842004	0.158295	0.905549	0.167179
UROS	NM_001191369	chr26	0.375462	1	0.151047	0.856331	0.362256	0.864273	0.143645	0.905549	0.16746
PLN	NM_001103319	chr9	0.292257	1	0.208833	0.856331	0.238466	0.842004	0.203528	0.905549	0.167826
MYT1	NM_001192062	chr13	0.167497	1	0.285975	0.856331	0.160422	0.842004	0.387186	0.905549	0.168254
RSPO2	NM_001206092	chr14	0.167497	1	0.285975	0.856331	0.160422	0.842004	0.387186	0.905549	0.168254
S100A1	NM_001099042	chr3	0.167497	1	0.285975	0.856331	0.160422	0.842004	0.387186	0.905549	0.168254
TMPRSS15	NM_174439	chr1	0.167497	1	0.285975	0.856331	0.160422	0.842004	0.387186	0.905549	0.168254
ERO1L	NM_001103348	chr10	0.287369	0.969087	0.1728	0.856331	0.346774	0.856385	0.1728	0.905549	0.168266
ACAP1	NM_001103234	chr19	0.0672937	0.969087	0.431082	0.858215	0.223147	0.842004	0.460897	0.90611	0.168525
SCRN3	NM_001075547	chr2	0.408277	1	0.168618	0.856331	0.22398	0.842004	0.19381	0.905549	0.168686
NWD1	NM_001102210	chr7	0.279919	1	0.188123	0.856331	0.249356	0.842004	0.227785	0.905549	0.168771
IFI6	NM_001075588	chr2	0.0790756	0.969087	0.420354	0.858215	0.213018	0.842004	0.423302	0.905549	0.168975
APBB3	NM_001075867	chr7	0.301638	1	0.188254	0.856331	0.278237	0.842004	0.189749	0.905549	0.168998
GHSR	NM_001143736	chr1	0.180088	1	0.39874	0.856331	0.114745	0.842004	0.364352	0.905549	0.169134
RAB34	NM_001033612	chr19	0.119279	1	0.24537	0.856331	0.374795	0.866706	0.27441	0.905549	0.169395
FAP	NM_001098001	chr2	0.256232	1	0.262208	0.856331	0.159343	0.842004	0.282514	0.905549	0.169863
TCF7	NM_001099186	chr7	0.214695	0.969087	0.260302	0.856331	0.191655	0.842004	0.282632	0.905549	0.169951
BCCIP	NM_001046122	chr26	0.523038	0.969087	0.126162	0.856331	0.280558	0.842004	0.163757	0.905549	0.170098
NBR1	NM_001100367	chr19	0.404967	0.969087	0.148942	0.856331	0.280091	0.842004	0.179574	0.905549	0.170164
MIR1301	NR_030823	chr11	0.0748145	1	0.414681	0.856997	0.210762	0.842004	0.464438	0.90611	0.170264
C8H9orf135	NM_001079625	chr8	0.324513	1	0.222251	0.856331	0.164274	0.842004	0.257736	0.905549	0.17081
CLEC14A	NM_001077890	chr21	0.31742	1	0.208115	0.856331	0.235952	0.842004	0.196123	0.905549	0.170916
AKR1A1	NM_001076513	chr3	0.169435	0.969087	0.306902	0.856331	0.174337	0.842004	0.337596	0.905549	0.171031
ARSB	NM_001101175	chr10	0.26291	0.969087	0.226198	0.856331	0.227523	0.842004	0.226198	0.905549	0.171036
MT1E	NM_001078134	chr18	0.0801388	0.969087	0.283366	0.856331	0.358755	0.862634	0.378222	0.905549	0.171703
CORO6	NM_001102282	chr19	0.0385912	1	0.499477	0.865662	0.298527	0.84353	0.535917	0.915211	0.171783
PYROXD1	NM_001105334	chr5	0.288638	0.969087	0.307749	0.856331	0.113165	0.842004	0.308342	0.905549	0.172289
TCEB3	NM_001102333	chr2	0.370122	0.969087	0.156822	0.856331	0.272354	0.842004	0.196714	0.905549	0.172616
ENTPD4	NM_001077985	chr8	0.476471	0.969087	0.146488	0.856331	0.30449	0.844151	0.146488	0.905549	0.17273
FUOM	NM_001076278	chr26	0.308649	0.969087	0.16988	0.856331	0.330875	0.850011	0.179814	0.905549	0.172933
ZBED5	NM_001099388	chr15	0.27417	0.969087	0.314812	0.856331	0.128317	0.842004	0.284505	0.905549	0.173935
GNA14	NM_174323	chr8	1	1	0.109167	0.856331	0.210757	0.842004	0.137032	0.905549	0.173993
ERI2	NM_001205577	chr25	0.344983	1	0.309413	0.856331	0.119557	0.842004	0.248347	0.905549	0.17452
SNCAIP	NM_001205778	chr7	0.422967	1	0.146531	0.856331	0.238985	0.842004	0.214191	0.905549	0.17462
MIR744	NR_030988	chr19	0.269129	1	0.291529	0.856331	0.147676	0.842004	0.274779	0.905549	0.174975
DNAJC30	NM_001080917	chr25	0.434327	1	0.161558	0.856331	0.280875	0.842004	0.161558	0.905549	0.174986
ASCC3	NM_001206118	chr9	0.489201	0.969087	0.147465	0.856331	0.283622	0.842147	0.155771	0.905549	0.175083
RNF216	NM_001193258	chr25	0.418243	0.969087	0.165526	0.856331	0.278377	0.842004	0.165526	0.905549	0.175175
KCNB1	NM_001192269	chr13	0.147493	1	0.411899	0.856575	0.11351	0.842004	0.463156	0.90611	0.175297
ZFYVE19	NM_001046072	chr10	0.473802	1	0.138082	0.856331	0.390179	0.869308	0.125452	0.905549	0.175565
CDK18	NM_001083473	chr16	0.271973	1	0.209113	0.856331	0.243765	0.842004	0.231498	0.905549	0.175787
LARS	NM_001102492	chr7	0.288788	0.969087	0.190463	0.856331	0.306368	0.845138	0.190463	0.905549	0.175791
SPAG6	NM_001038185	chr13	0.146139	1	0.31289	0.856331	0.217972	0.842004	0.322605	0.905549	0.175974
GTF2IRD1	NM_001191468	chr25	0.513598	1	0.1642	0.856331	0.23226	0.842004	0.1642	0.905549	0.176002
EPO	NM_173909	chr25	0.199652	1	0.307496	0.856331	0.149288	0.842004	0.351878	0.905549	0.176278
QARS	NM_001034468	chr22	0.1697	0.969087	0.29958	0.856331	0.182563	0.842004	0.34838	0.905549	0.176543
FIGF	NM_001101043	chrX	0.141139	1	0.250063	0.856331	0.316893	0.84712	0.289425	0.905549	0.176656
PTBP1	NM_174442	chrUn_JH126352	0.499588	0.969087	0.141931	0.856331	0.322322	0.8484	0.141931	0.905549	0.17687
SF3B4	NM_001205584	chr3	0.413859	0.969087	0.152045	0.856331	0.301659	0.844016	0.171388	0.905549	0.177165
FUBP1	NM_001076846	chr3	0.523478	0.969087	0.144846	0.856331	0.297214	0.84353	0.144846	0.905549	0.17751
LHX2	NM_001191175	chr11	1	1	0.113516	0.856331	0.216593	0.842004	0.132882	0.905549	0.1776
MIR1839	NR_031086	chr21	0.114224	1	0.38069	0.856331	0.213075	0.842004	0.353664	0.905549	0.177902
LOC788142	NM_001099207	chr3	0.124708	1	0.455704	0.860323	0.193023	0.842004	0.299299	0.905549	0.1781
CTF1	NM_001192384	chr25	0.200321	1	0.249418	0.856331	0.279187	0.842004	0.235885	0.905549	0.178326
LOC616323	NM_001046578	chr11	1	1	0.116711	0.856331	0.208744	0.842004	0.135628	0.905549	0.178757
FGFR3	NM_174318	chr6	0.0825597	1	0.392246	0.856331	0.228841	0.842004	0.446195	0.906	0.17883
ARGLU1	NM_001038190	chr12	0.111381	0.969087	0.596623	0.891129	0.0906529	0.842004	0.549294	0.9191	0.178904
GPR116	NM_001193243	chr23	0.252051	0.969087	0.193382	0.856331	0.314021	0.846627	0.216464	0.905549	0.179035
SLC24A2	NM_001144094	chr8	0.400558	1	0.161222	0.856331	0.266507	0.842004	0.192874	0.905549	0.179229
AOC3	NM_181002	chr19	0.0753066	1	0.45543	0.860323	0.204567	0.842004	0.474101	0.90611	0.17944
GAST	NM_173915	chr19	1	1	0.105584	0.856331	0.223666	0.842004	0.140951	0.905549	0.179513
IRF2	NM_001205793	chr27	0.254208	0.969087	0.155119	0.856331	0.314305	0.846627	0.269288	0.905549	0.179787
RAB7B	NM_001078013	chr16	0.262092	0.969087	0.251922	0.856331	0.200903	0.842004	0.251922	0.905549	0.179918
TLCD2	NM_001192123	chr19	0.0651767	1	0.376103	0.856331	0.426527	0.87777	0.320063	0.905549	0.180063
SLC6A6	NM_174610	chr22	0.476025	0.969087	0.152495	0.856331	0.302347	0.844151	0.152495	0.905549	0.180078
LUC7L3	NM_001034684	chr19	0.369191	0.969087	0.185779	0.856331	0.250276	0.842004	0.195152	0.905549	0.180171
AADAC	NM_001075791	chrUn_JH121414	1	1	0.11397	0.856331	0.219806	0.842004	0.133804	0.905549	0.180233
ANO5	NM_001168406	chr29	1	1	0.11397	0.856331	0.219806	0.842004	0.133804	0.905549	0.180233
DEFB122A	NM_001102339	chr13	1	1	0.11397	0.856331	0.219806	0.842004	0.133804	0.905549	0.180233
GRIA4	NM_001079604	chr15	1	1	0.11397	0.856331	0.219806	0.842004	0.133804	0.905549	0.180233
MIR216B	NR_031142	chr11	1	1	0.11397	0.856331	0.219806	0.842004	0.133804	0.905549	0.180233
NOL4	NM_001170532	chr24	1	1	0.11397	0.856331	0.219806	0.842004	0.133804	0.905549	0.180233
PLA2G2A	NM_001075820	chr2	1	1	0.11397	0.856331	0.219806	0.842004	0.133804	0.905549	0.180233
RHAG	NM_174171	chr23	1	1	0.11397	0.856331	0.219806	0.842004	0.133804	0.905549	0.180233
SERPINA3-8	NM_001081712	chr21	1	1	0.11397	0.856331	0.219806	0.842004	0.133804	0.905549	0.180233
SPAG17	NM_001206874	chr3	1	1	0.11397	0.856331	0.219806	0.842004	0.133804	0.905549	0.180233
BAI1	NM_001191541	chrUn_JH121393	0.0865375	1	0.283486	0.856331	0.382167	0.867647	0.35765	0.905549	0.180269
ZNF174	NM_001035106	chr25	0.579735	1	0.159224	0.856331	0.208329	0.842004	0.174442	0.905549	0.180314
NKX2-1	NM_001191458	chr21	1	1	0.118554	0.856331	0.205732	0.842004	0.137805	0.905549	0.180515
APOC3	NM_001001175	chr15	1	1	0.118554	0.856331	0.205732	0.842004	0.137805	0.905549	0.180515
RUNX1T1	NM_001099385	chr14	1	1	0.113219	0.856331	0.21784	0.842004	0.136765	0.905549	0.180885
FLNC	NM_001206990	chr4	0.325211	1	0.202677	0.856331	0.240206	0.842004	0.213096	0.905549	0.180908
AAAS	NM_001075269	chr5	0.472406	0.969087	0.181772	0.856331	0.217041	0.842004	0.181772	0.905549	0.181333
LINS	NM_001205649	chr21	0.138492	0.969087	0.334843	0.856331	0.2167	0.842004	0.337127	0.905549	0.181336
BRDT	NM_001075852	chr3	0.294644	1	0.247553	0.856331	0.164821	0.842004	0.282438	0.905549	0.18157
MUSK	NM_001192352	chr8	0.196775	1	0.403034	0.856331	0.15065	0.842004	0.286129	0.905549	0.182276
SYBU	NM_001076511	chr14	0.0930019	1	0.385042	0.856331	0.203547	0.842004	0.471903	0.90611	0.182919
DPYSL5	NM_001109964	chr11	0.271368	1	0.22838	0.856331	0.215423	0.842004	0.257667	0.905549	0.182932
SKP2	NM_001102052	chr20	0.357722	1	0.216157	0.856331	0.232592	0.842004	0.191532	0.905549	0.183072
FZD1	NM_001101048	chr4	0.520725	1	0.203475	0.856331	0.215775	0.842004	0.150803	0.905549	0.183163
ASB3	NM_001076927	chr11	0.312125	0.969087	0.268151	0.856331	0.138623	0.842004	0.298006	0.905549	0.183462
SAMD10	NM_001192805	chr13	0.357097	1	0.300566	0.856331	0.118737	0.842004	0.271652	0.905549	0.183597
BRMS1L	NM_001083428	chr21	0.396509	1	0.231824	0.856331	0.162733	0.842004	0.231877	0.905549	0.183795
IGF2R	NM_174352	chr9	0.28434	0.969087	0.180092	0.856331	0.315293	0.84712	0.215573	0.905549	0.184157
NFATC2IP	NM_001098883	chr25	0.56551	1	0.143398	0.856331	0.299722	0.844016	0.143398	0.905549	0.184303
LPIN1	NM_001206156	chr11	0.110106	0.969087	0.333485	0.856331	0.326385	0.850011	0.290872	0.905549	0.184321
ARCN1	NM_001195013	chr15	0.358916	0.969087	0.170041	0.856331	0.305605	0.844605	0.188375	0.905549	0.18515
OSGEP	NM_001075319	chr10	0.245313	0.969087	0.208873	0.856331	0.298392	0.84353	0.230139	0.905549	0.185308
STXBP5L	NM_001206103	chr1	0.0887431	1	0.511956	0.868229	0.16516	0.842004	0.46907	0.90611	0.18534
CAPN14	NM_001192425	chr11	0.267925	1	0.249192	0.856331	0.268514	0.842004	0.196421	0.905549	0.185387
LOC512486	NM_001244229	chr3	0.529812	0.969087	0.146906	0.856331	0.184766	0.842004	0.24676	0.905549	0.186206
CMAS	NM_001035398	chr5	0.618757	0.969087	0.158804	0.856331	0.227694	0.842004	0.158804	0.905549	0.186337
MIR1224	NR_030816	chr1	0.230285	1	0.337411	0.856331	0.13284	0.842004	0.344272	0.905549	0.186352
DLX3	NM_001081622	chr19	0.0730006	1	0.41577	0.858155	0.242498	0.842004	0.483418	0.90695	0.186487
ARPP19	NM_174705	chr10	0.521097	0.969087	0.181351	0.856331	0.184559	0.842004	0.204454	0.905549	0.186722
IL36RN	NM_001075775	chr11	1	1	0.113688	0.856331	0.209729	0.842004	0.149565	0.905549	0.186732
MAPT	NM_174106	chr19	0.385468	1	0.243567	0.856331	0.192185	0.842004	0.198777	0.905549	0.187342
C20H5orf44	NM_001101940	chr20	0.495747	0.969087	0.218576	0.856331	0.126626	0.842004	0.261758	0.905549	0.187488
BRE	NM_001102274	chr11	0.102732	0.969087	0.417685	0.858215	0.373195	0.866706	0.224501	0.905549	0.187591
TIAL1	NM_001193056	chr26	0.306458	0.969087	0.325214	0.856331	0.101216	0.842004	0.356885	0.905549	0.187741
LPCAT2	NM_001205797	chr18	0.572558	0.969087	0.147427	0.856331	0.289663	0.842147	0.147427	0.905549	0.187876
SHMT2	NM_001034282	chr5	0.336494	0.969087	0.219325	0.856331	0.222769	0.842004	0.219325	0.905549	0.187911
APIP	NM_001075352	chr15	0.622873	0.969087	0.133503	0.856331	0.272609	0.842004	0.159191	0.905549	0.187995
MIR449B	NR_031056	chr20	0.70383	1	0.127347	0.856331	0.258952	0.842004	0.155555	0.905549	0.188047
ERH	NM_001034336	chr10	0.0355392	0.969087	0.697555	0.924536	0.223964	0.842004	0.651026	0.939267	0.188171
C5H12orf5	NM_001076370	chr5	0.44718	1	0.255916	0.856331	0.141245	0.842004	0.224561	0.905549	0.188622
ZZZ3	NM_001102215	chr3	0.278529	0.969087	0.265217	0.856331	0.187755	0.842004	0.26173	0.905549	0.188628
MIR1291	NR_030821	chr5	0.0639159	1	0.481431	0.862056	0.258334	0.842004	0.457552	0.90611	0.188839
GJB5	NM_001205907	chr3	0.534617	1	0.124416	0.856331	0.297477	0.84353	0.18407	0.905549	0.188985
PIGM	NM_001015563	chr3	0.263891	0.969087	0.199294	0.856331	0.283703	0.842147	0.245062	0.905549	0.189406
SLC37A4	NM_001205350	chr15	0.574066	1	0.170403	0.856331	0.230959	0.842004	0.161927	0.905549	0.189465
ZNF750	NM_001081533	chr19	0.462028	1	0.166218	0.856331	0.272764	0.842004	0.17521	0.905549	0.189812
ZBTB16	NM_001037476	chr15	0.052205	1	0.554627	0.877323	0.217588	0.842004	0.585619	0.923406	0.190377
TUBA8	NM_001077095	chr5	0.4299	1	0.185314	0.856331	0.250107	0.842004	0.185314	0.905549	0.190463
NOD2	NM_001002889	chr18	0.180562	0.969087	0.240278	0.856331	0.31555	0.84712	0.270281	0.905549	0.19069
MOV10	NM_001075839	chr3	0.362734	0.969087	0.209419	0.856331	0.216301	0.842004	0.225632	0.905549	0.1909
ANKRD13C	NM_001098719	chr3	0.324334	1	0.39745	0.856331	0.0919344	0.842004	0.314201	0.905549	0.191374
CTLA4	NM_174297	chr2	0.20652	1	0.276444	0.856331	0.185691	0.842004	0.351516	0.905549	0.19146
PET112	NM_001046343	chr17	0.428797	0.969087	0.173899	0.856331	0.287899	0.842147	0.173899	0.905549	0.191655
RCBTB1	NM_001191212	chr12	0.278185	1	0.215428	0.856331	0.289533	0.842147	0.215428	0.905549	0.191792
MTFMT	NM_001166523	chr10	0.535921	0.969087	0.187498	0.856331	0.178548	0.842004	0.209164	0.905549	0.19222
RNASE13	NM_001105426	chr10	0.608799	1	0.128855	0.856331	0.243113	0.842004	0.196805	0.905549	0.19224
RUFY2	NM_001206707	chr28	0.42699	1	0.237447	0.856331	0.149558	0.842004	0.248175	0.905549	0.192525
CDC7	NM_001037468	chr3	0.206358	0.969087	0.388597	0.856331	0.144129	0.842004	0.326371	0.905549	0.192784
RNPC3	NM_001077117	chr3	0.0234774	0.969087	0.697128	0.924536	0.322094	0.8484	0.717371	0.954195	0.193062
INTS7	NM_001076044	chr16	0.418413	0.969087	0.17581	0.856331	0.267636	0.842004	0.192104	0.905549	0.193072
TIE1	NM_173965	chr3	0.202187	1	0.250633	0.856331	0.26579	0.842004	0.28097	0.905549	0.193138
ZNF784	NM_001099731	chr18	0.266961	1	0.259314	0.856331	0.235097	0.842004	0.232726	0.905549	0.193232
CD180	NM_001076168	chr20	0.123757	0.969087	0.378263	0.856331	0.204978	0.842004	0.395429	0.905549	0.193428
STMN4	NM_001075580	chr8	0.0913259	1	0.438804	0.858215	0.217171	0.842004	0.436087	0.905549	0.193453
ACOX3	NM_001103236	chr6	0.482717	0.969087	0.149167	0.856331	0.280125	0.842004	0.188934	0.905549	0.193904
POFUT1	NM_001043345	chr13	0.585034	1	0.15987	0.856331	0.25546	0.842004	0.15987	0.905549	0.19416
KCNE1L	NM_001077875	chrX	0.136578	1	0.32789	0.856331	0.218739	0.842004	0.390611	0.905549	0.194347
CSNK1B	NM_001098159	chrX	0.703663	1	0.135678	0.856331	0.296242	0.84353	0.135678	0.905549	0.194664
MYOM1	NM_001191466	chr24	0.539429	1	0.163742	0.856331	0.266595	0.842004	0.163742	0.905549	0.195191
NDNF	NM_001205858	chr6	0.424818	1	0.19578	0.856331	0.222393	0.842004	0.208872	0.905549	0.195411
LMCD1	NM_001076222	chr22	0.0863315	1	0.483141	0.862615	0.188985	0.842004	0.490721	0.90695	0.195547
ZNF182	NM_001046311	chrUn_JH126387	0.228006	1	0.373274	0.856331	0.109865	0.842004	0.414712	0.905549	0.19582
ATP1B2	NM_174677	chr19	0.772938	1	0.145718	0.856331	0.223521	0.842004	0.154563	0.905549	0.196204
ADAMTS20	NM_001206093	chr5	0.219196	1	0.285975	0.856331	0.160422	0.842004	0.387186	0.905549	0.19627
ANXA13	NM_001105435	chr14	0.219196	1	0.285975	0.856331	0.160422	0.842004	0.387186	0.905549	0.19627
DEFB122	NM_001078107	chr13	0.219196	1	0.285975	0.856331	0.160422	0.842004	0.387186	0.905549	0.19627
TRIAP1	NM_001079776	chr17	0.219196	1	0.285975	0.856331	0.160422	0.842004	0.387186	0.905549	0.19627
PLCXD1	NM_001105044	chrUn_JH125753	0.201879	1	0.260831	0.856331	0.275612	0.842004	0.269973	0.905549	0.196966
F13A1	NM_001167894	chr23	0.299022	0.969087	0.227769	0.856331	0.207076	0.842004	0.278461	0.905549	0.197228
KRT80	NM_001077952	chr5	0.0560751	1	0.45209	0.860323	0.316379	0.84712	0.490022	0.90695	0.197312
PDK4	NM_001101883	chr4	0.369052	0.969087	0.174253	0.856331	0.309188	0.845313	0.197795	0.905549	0.197386
KHDRBS1	NM_001046442	chr2	0.349702	0.969087	0.151966	0.856331	0.31137	0.845342	0.237893	0.905549	0.197488
LRRC48	NM_001102111	chr19	0.246638	1	0.406539	0.856331	0.192595	0.842004	0.204295	0.905549	0.197735
IFT57	NM_001105403	chr1	0.316447	0.969087	0.293741	0.856331	0.123281	0.842004	0.344654	0.905549	0.197858
MAP3K13	NM_001101853	chr1	0.45819	1	0.185617	0.856331	0.276	0.842004	0.168314	0.905549	0.197896
PITX3	NM_001192305	chr26	0.574888	1	0.163185	0.856331	0.235491	0.842004	0.1792	0.905549	0.198123
CETN1	NM_001079506	chr24	0.116228	1	0.419139	0.858215	0.195515	0.842004	0.416185	0.905549	0.198267
TMEM231	NM_001101078	chr18	0.50404	1	0.215061	0.856331	0.13633	0.842004	0.269111	0.905549	0.198632
LOC513111	NM_001098021	chrUn_JH121513	0.524439	0.969087	0.137841	0.856331	0.287341	0.842147	0.191901	0.905549	0.198888
CALU	NM_001034665	chr4	0.423362	0.969087	0.174883	0.856331	0.308689	0.845313	0.174883	0.905549	0.199193
ASB14	NM_001035070	chr22	0.411239	1	0.154226	0.856331	0.296629	0.84353	0.21274	0.905549	0.199345
ETV5	NM_001192834	chr1	0.510167	0.969087	0.17392	0.856331	0.211173	0.842004	0.213963	0.905549	0.199532
DSB	NM_001083785	chr23	0.514281	1	0.212438	0.856331	0.202046	0.842004	0.181828	0.905549	0.199663
ACP2	NM_001076058	chr15	0.164227	0.969087	0.362018	0.856331	0.172801	0.842004	0.390757	0.905549	0.199684
PCOLCE2	NM_001075629	chr1	0.0684428	1	0.528771	0.871159	0.192183	0.842004	0.577937	0.923406	0.199831
CALR3	NM_001038514	chr7	0.357644	1	0.204553	0.856331	0.247621	0.842004	0.222121	0.905549	0.199945
ZNF711	NM_001205925	chrUn_JH121348	0.12285	1	0.495564	0.865662	0.163661	0.842004	0.404137	0.905549	0.200027
ERGIC1	NM_001076417	chr20	0.409969	0.969087	0.176386	0.856331	0.312622	0.845342	0.178259	0.905549	0.200114
ACER3	NM_001102285	chr15	0.42893	0.969087	0.166519	0.856331	0.339192	0.852323	0.166519	0.905549	0.200237
NINJ2	NM_001101914	chr5	0.333692	1	0.248381	0.856331	0.302601	0.844151	0.160904	0.905549	0.200274
PRKDC	NM_001256559	chr14	0.363041	0.969087	0.187068	0.856331	0.317686	0.84712	0.187068	0.905549	0.200287
TCP11L1	NM_001205472	chr15	0.406853	0.969087	0.172006	0.856331	0.265257	0.842004	0.217976	0.905549	0.200574
PDE5A	NM_174417	chr6	0.654774	1	0.12451	0.856331	0.22351	0.842004	0.222943	0.905549	0.201024
NOD1	NM_001256563	chr4	0.179431	1	0.271224	0.856331	0.337643	0.850011	0.247756	0.905549	0.201263
HSF4	NM_001191202	chr18	0.224624	0.969087	0.230684	0.856331	0.257661	0.842004	0.305324	0.905549	0.201413
PPP1R14A	NM_001193070	chr18	0.0957831	1	0.354711	0.856331	0.310468	0.845313	0.387286	0.905549	0.201655
MNS1	NM_001046338	chr10	0.267582	1	0.459106	0.860323	0.0840889	0.842004	0.396355	0.905549	0.201911
TONSL	NM_001075188	chr14	0.156424	1	0.351961	0.856331	0.237338	0.842004	0.313466	0.905549	0.201954
ADAMTS15	NM_001192390	chr29	0.393584	1	0.18111	0.856331	0.317772	0.84712	0.18111	0.905549	0.202132
HPCA	NM_001025328	chr2	0.103042	1	0.388278	0.856331	0.21794	0.842004	0.471275	0.90611	0.202323
GUCY2F	NM_174549	chrX	0.293619	1	0.28062	0.856331	0.202614	0.842004	0.246878	0.905549	0.20266
GULP1	NM_001079509	chr2	0.141394	1	0.289256	0.856331	0.280084	0.842004	0.360106	0.905549	0.202758
C13H20orf20	NM_001206561	chr13	0.896346	0.984526	0.123067	0.856331	0.300368	0.844016	0.124937	0.905549	0.20316
CHST11	NM_001192668	chr5	0.363989	0.969087	0.18102	0.856331	0.340751	0.852323	0.18445	0.905549	0.203204
MIR33B	NR_031207	chr19	0.163053	1	0.342304	0.856331	0.212787	0.842004	0.34873	0.905549	0.203216
CDK12	NM_001205701	chr19	0.244244	0.969087	0.217421	0.856331	0.286025	0.842147	0.272691	0.905549	0.203223
TM6SF1	NM_001102295	chr21	0.114546	0.969087	0.555633	0.877323	0.110371	0.842004	0.591509	0.924449	0.203587
MIR21	NR_030880	chr19	0.0482973	1	0.431738	0.858215	0.411867	0.872126	0.483905	0.90695	0.203606
TRIM6	NM_001205189	chr15	0.0627258	1	0.560269	0.878114	0.196337	0.842004	0.604276	0.927795	0.20398
THOC1	NM_001205480	chr24	0.433898	0.969087	0.184562	0.856331	0.270402	0.842004	0.192577	0.905549	0.203997
CTSW	NM_001110070	chr29	0.0771932	0.969087	0.426458	0.858215	0.259256	0.842004	0.49056	0.90695	0.204453
HMOX1	NM_001014912	chr5	0.238486	0.969087	0.283522	0.856331	0.218513	0.842004	0.283522	0.905549	0.204515
GPR22	NM_001205435	chr4	0.210189	1	0.253692	0.856331	0.245121	0.842004	0.320681	0.905549	0.204583
MGC137030	NM_001077081	chr7	0.437782	1	0.165152	0.856331	0.294345	0.842147	0.197678	0.905549	0.205002
DHRS9	NM_174733	chr2	0.183221	0.969087	0.244535	0.856331	0.353947	0.860651	0.26544	0.905549	0.205073
WNT5B	NM_001205628	chr5	0.077502	1	0.371335	0.856331	0.31011	0.845313	0.472612	0.90611	0.205305
NRXN3	NM_001081740	chr10	0.218603	1	0.257293	0.856331	0.233313	0.842004	0.321566	0.905549	0.205356
XIRP1	NM_001245928	chr22	0.0621725	1	0.447356	0.85952	0.285663	0.842147	0.531169	0.912877	0.205368
SLC18A2	NM_174653	chr26	0.530078	1	0.153033	0.856331	0.307257	0.845313	0.169732	0.905549	0.205647
MOB1B	NM_001192412	chr6	0.360867	0.969087	0.236244	0.856331	0.201827	0.842004	0.246416	0.905549	0.205903
SLC4A7	NM_001098926	chr22	0.190965	0.969087	0.404777	0.856331	0.137286	0.842004	0.400032	0.905549	0.206045
SLC43A2	NM_001075546	chr19	0.283172	0.969087	0.275437	0.856331	0.197878	0.842004	0.275437	0.905549	0.206205
SLC36A2	NM_001206180	chr7	0.25876	1	0.232358	0.856331	0.269489	0.842004	0.263029	0.905549	0.206498
KDM5C	NM_174185	chrX	0.454633	0.969087	0.15747	0.856331	0.330578	0.850011	0.180516	0.905549	0.206778
ASNSD1	NM_001034680	chr2	0.433626	0.969087	0.206858	0.856331	0.235501	0.842004	0.20277	0.905549	0.20708
GALNT6	NM_001015534	chr5	0.448879	0.969087	0.190164	0.856331	0.26486	0.842004	0.190164	0.905549	0.207512
ABCA7	NM_001205705	chr7	0.15158	0.969087	0.394129	0.856331	0.181432	0.842004	0.400326	0.905549	0.208583
DCK	NM_001034573	chr6	0.402124	0.969087	0.166547	0.856331	0.389633	0.869308	0.166547	0.905549	0.208767
FBLN5	NM_001014946	chr21	0.139754	1	0.344607	0.856331	0.373451	0.866706	0.243311	0.905549	0.209571
CDON	NM_001192870	chr29	0.314714	0.969087	0.1911	0.856331	0.382024	0.867647	0.1911	0.905549	0.20996
COL12A1	NM_001206497	chr9	0.198238	1	0.251593	0.856331	0.281805	0.842147	0.313173	0.905549	0.210254
ADM2	NM_001193200	chrUn_JH121336	0.144495	1	0.362966	0.856331	0.247415	0.842004	0.341607	0.905549	0.211078
FZD7	NM_001144091	chr2	0.476093	1	0.262163	0.856331	0.214462	0.842004	0.165748	0.905549	0.211184
NMUR2	NM_001035048	chr7	0.17045	0.969087	0.334348	0.856331	0.246707	0.842004	0.316897	0.905549	0.211682
TMEM108	NM_001101939	chr1	0.3074	1	0.219262	0.856331	0.258425	0.842004	0.255839	0.905549	0.211702
MAP1B	NM_001206119	chr20	0.434738	1	0.1952	0.856331	0.218661	0.842004	0.24018	0.905549	0.211714
STK19	NM_001097997	chr23	0.211792	0.969087	0.300194	0.856331	0.228963	0.842004	0.306772	0.905549	0.211952
ADAMTS14	NM_001192247	chr28	0.53059	1	0.170124	0.856331	0.291032	0.842147	0.170124	0.905549	0.212043
CAMKV	NM_001075876	chr22	0.34734	1	0.233114	0.856331	0.274491	0.842004	0.202875	0.905549	0.213092
PSEN1	NM_174721	chr10	0.197194	0.969087	0.242013	0.856331	0.356306	0.8611	0.265443	0.905549	0.213214
DPYS	NM_001192214	chr14	0.102701	1	0.382787	0.856331	0.246415	0.842004	0.466996	0.90611	0.213483
RPS19	NM_001037467	chr18	0.0642426	0.969087	0.511458	0.867963	0.247193	0.842004	0.558683	0.921081	0.213844
CFL1	NM_001015655	chr29	0.383333	0.969087	0.22949	0.856331	0.225041	0.842004	0.22949	0.905549	0.21399
HOOK1	NM_001206870	chr3	0.278446	1	0.238718	0.856331	0.288618	0.842147	0.237222	0.905549	0.214192
FPGT	NM_001191283	chr3	0.345751	0.969087	0.208768	0.856331	0.254933	0.842004	0.247392	0.905549	0.214229
CAMKK1	NM_001192251	chr19	0.44685	0.969087	0.180527	0.856331	0.314337	0.846627	0.180527	0.905549	0.214887
POLI	NM_001024692	chr24	0.287062	0.969087	0.364912	0.856331	0.104649	0.842004	0.418157	0.905549	0.215052
KIRREL3	NM_001078085	chr29	0.129501	1	0.465382	0.860323	0.164722	0.842004	0.462519	0.90611	0.215251
DEFB4A	NM_174775	chr27	0.30871	0.969087	0.201269	0.856331	0.308302	0.845313	0.24004	0.905549	0.215423
ZNF323	NM_001046237	chr23	0.180892	1	0.28656	0.856331	0.336739	0.850011	0.263655	0.905549	0.215526
OR12D2	NM_001098382	chr23	1	1	0.15113	0.856331	0.228521	0.842004	0.133466	0.905549	0.215714
UGT1A6	NM_174762	chr3	1	1	0.129762	0.856331	0.244122	0.842004	0.14565	0.905549	0.215829
TUBGCP2	NM_001098149	chr26	0.430791	0.969087	0.195176	0.856331	0.2816	0.842147	0.195176	0.905549	0.216018
AGR3	NM_001191502	chr4	0.330167	1	0.313674	0.856331	0.153959	0.842004	0.290002	0.905549	0.216092
KLF9	NM_001193214	chr8	0.15167	1	0.338335	0.856331	0.210192	0.842004	0.429186	0.905549	0.216227
FGF8	NM_001206678	chr26	0.419354	1	0.19953	0.856331	0.21002	0.842004	0.263936	0.905549	0.216459
FAM115C	NM_001101924	chr4	0.286921	1	0.258383	0.856331	0.235878	0.842004	0.266157	0.905549	0.216874
MED9	NM_001080916	chr19	0.711954	1	0.11297	0.856331	0.312864	0.845342	0.185148	0.905549	0.216996
TANC2	NM_001192675	chr19	0.420444	1	0.175151	0.856331	0.354052	0.860651	0.178827	0.905549	0.217087
RORC	NM_001083451	chr3	0.303739	1	0.199159	0.856331	0.34503	0.855718	0.223785	0.905549	0.217299
SREK1	NM_001206137	chr20	0.258555	0.969087	0.330921	0.856331	0.159735	0.842004	0.342464	0.905549	0.21755
SGK1	NM_001102033	chr9	0.189785	0.969087	0.257266	0.856331	0.310684	0.845313	0.308927	0.905549	0.217696
RAB24	NM_001034802	chr7	0.452522	0.969087	0.186008	0.856331	0.299718	0.844016	0.186008	0.905549	0.217861
CYGB	NM_001206720	chr19	0.293719	1	0.180898	0.856331	0.365053	0.864369	0.242392	0.905549	0.218091
LOXL3	NM_001192969	chr11	0.375345	1	0.183602	0.856331	0.287294	0.842147	0.238143	0.905549	0.218434
RBFA	NM_001113250	chr24	0.211459	0.969087	0.32489	0.856331	0.187546	0.842004	0.366165	0.905549	0.21851
COX6B2	NM_001012684	chr18	1	1	0.133038	0.856331	0.235289	0.842004	0.150811	0.905549	0.218584
HERPUD2	NM_001075558	chr4	0.456176	0.969087	0.250166	0.856331	0.142598	0.842004	0.290917	0.905549	0.218926
HGFAC	NM_001207029	chr6	0.0641013	1	0.459109	0.860323	0.285582	0.842147	0.563303	0.921868	0.21893
SMIM10	NM_001163442	chrX	0.163316	1	0.353057	0.856331	0.189434	0.842004	0.433829	0.905549	0.219041
CYP2E1	NM_174530	chr26	0.486233	1	0.160926	0.856331	0.361085	0.863292	0.167789	0.905549	0.219094
FASTKD1	NM_001102031	chr2	0.536857	0.969087	0.203609	0.856331	0.301976	0.844151	0.144541	0.905549	0.21987
KIF2C	NM_001101147	chr3	0.515336	0.969087	0.161962	0.856331	0.353529	0.860651	0.161962	0.905549	0.220071
TAF1A	NM_001045908	chr16	0.390557	0.969087	0.227709	0.856331	0.216607	0.842004	0.248559	0.905549	0.220302
SLC23A2	NM_001205430	chr13	0.444165	0.969087	0.191829	0.856331	0.293537	0.842147	0.191829	0.905549	0.220545
TMTC4	NM_001105629	chr12	0.962918	0.997684	0.125663	0.856331	0.29313	0.842147	0.135327	0.905549	0.220604
NPHS2	NM_001206107	chr16	1	1	0.155258	0.856331	0.150363	0.842004	0.206105	0.905549	0.220895
CLEC12A	NM_001105345	chr5	0.219135	0.969087	0.354719	0.856331	0.178938	0.842004	0.346157	0.905549	0.220977
TRA2A	NM_001046380	chr4	0.238018	0.969087	0.450428	0.860323	0.0912506	0.842004	0.493729	0.90695	0.221366
FAM167A	NM_001076494	chr8	0.159459	1	0.340066	0.856331	0.238674	0.842004	0.373466	0.905549	0.221453
TMEM138	NM_001098967	chr29	0.482534	0.969087	0.193333	0.856331	0.334172	0.850011	0.155576	0.905549	0.221869
PDGFRA	NM_001192345	chr6	1	1	0.134874	0.856331	0.212399	0.842004	0.169382	0.905549	0.221926
C17H22orf31	NM_001101245	chrUn_JH121668	0.344043	1	0.287979	0.856331	0.136232	0.842004	0.359777	0.905549	0.222021
KIAA1797	NM_001206515	chr8	0.205303	0.969087	0.304315	0.856331	0.236857	0.842004	0.328293	0.905549	0.222072
MYH3	NM_001101835	chr19	0.277324	1	0.416768	0.858215	0.0968161	0.842004	0.434287	0.905549	0.222111
KLHL20	NM_001076835	chr16	0.388128	0.969087	0.263265	0.856331	0.154321	0.842004	0.308663	0.905549	0.2223
HUWE1	NM_001110004	chrX	0.50517	0.969087	0.165867	0.856331	0.350366	0.860391	0.165867	0.905549	0.222357
METTL21D	NM_001110083	chr10	0.447675	1	0.251089	0.856331	0.203253	0.842004	0.21476	0.905549	0.22329
KRT83	NM_001083385	chr5	0.132778	1	0.423796	0.858215	0.191761	0.842004	0.45492	0.90611	0.223346
FAM166B	NM_001038513	chr8	0.0150448	1	0.752716	0.936416	0.553259	0.897283	0.78386	0.96678	0.223405
SNCA	NM_001034041	chr6	0.251954	1	0.305309	0.856331	0.204458	0.842004	0.312741	0.905549	0.223593
IL12RB2	NM_174645	chr3	0.106073	0.969087	0.522406	0.86908	0.155034	0.842004	0.573247	0.923406	0.223744
BNIP3	NM_001076366	chr26	0.278696	0.969087	0.239079	0.856331	0.309395	0.845313	0.239079	0.905549	0.223842
DNAJC17	NM_001046276	chr10	0.477624	0.969087	0.190622	0.856331	0.284923	0.842147	0.190622	0.905549	0.224249
CKAP5	NM_001191363	chr15	0.533758	0.969087	0.160608	0.856331	0.359522	0.863012	0.160608	0.905549	0.224375
PKM	NM_001205727	chr10	0.351627	0.969087	0.201905	0.856331	0.323439	0.8484	0.216031	0.905549	0.22464
HES1	NM_001034678	chr1	0.237842	1	0.323953	0.856331	0.337407	0.850011	0.191105	0.905549	0.224828
FRMD6	NM_001102133	chr10	0.48437	1	0.149423	0.856331	0.331197	0.850011	0.207265	0.905549	0.22483
KLHL12	NM_001077125	chr16	0.581144	0.969087	0.181566	0.856331	0.25971	0.842004	0.181566	0.905549	0.225011
MFI2	NM_001192312	chr1	0.446239	1	0.260133	0.856331	0.229416	0.842004	0.187378	0.905549	0.225371
GNG11	NM_001024523	chr4	0.716152	1	0.143345	0.856331	0.302717	0.844151	0.160717	0.905549	0.22548
HORMAD2	NM_001078143	chr17	0.231252	1	0.232981	0.856331	0.306017	0.844656	0.303361	0.905549	0.225658
DCUN1D5	NM_001046012	chr15	0.62809	0.969087	0.148135	0.856331	0.32214	0.8484	0.166967	0.905549	0.225728
TC2N	NM_001193204	chr21	0.213077	1	0.295376	0.856331	0.250682	0.842004	0.317306	0.905549	0.225773
GPN2	NM_001098973	chr2	0.549983	1	0.170044	0.856331	0.347783	0.85746	0.153921	0.905549	0.225774
ITGB1BP2	NM_001205732	chrX	0.373236	1	0.302708	0.856331	0.169857	0.842004	0.261157	0.905549	0.22591
PPP2R5C	NM_001083376	chr21	0.314274	0.969087	0.265528	0.856331	0.198172	0.842004	0.303244	0.905549	0.225984
GBA	NM_001046421	chr3	0.238139	0.969087	0.295804	0.856331	0.223557	0.842004	0.318745	0.905549	0.226102
FANCC	NM_174316	chr8	0.287909	0.969087	0.288681	0.856331	0.209296	0.842004	0.288681	0.905549	0.226156
UBL4B	NM_001080734	chr3	0.34865	1	0.275643	0.856331	0.163255	0.842004	0.320776	0.905549	0.226428
MIR197	NR_030830	chr13	0.0944494	1	0.593697	0.890878	0.153544	0.842004	0.58484	0.923406	0.226494
GALNT2	NM_001193103	chr28	0.424084	0.969087	0.198596	0.856331	0.301061	0.844016	0.198596	0.905549	0.226498
CDK3	NM_001099178	chr19	0.45778	1	0.197081	0.856331	0.255176	0.842004	0.219588	0.905549	0.226985
PROCA1	NM_001166568	chr19	0.667609	1	0.158027	0.856331	0.343953	0.854971	0.139455	0.905549	0.22711
OAS2	NM_001024557	chr17	0.508911	0.969087	0.164474	0.856331	0.361047	0.863292	0.167699	0.905549	0.227296
TMEM216	NM_001166563	chr29	0.488671	1	0.191424	0.856331	0.308423	0.845313	0.175678	0.905549	0.227309
TM9SF1	NM_001083743	chr10	0.259132	0.969087	0.260884	0.856331	0.266994	0.842004	0.282053	0.905549	0.227862
LYZ	NM_001078159	chr5	0.495816	0.969087	0.185076	0.856331	0.335331	0.850011	0.166122	0.905549	0.228371
TMBIM1	NM_205798	chr2	0.295774	0.969087	0.226627	0.856331	0.298935	0.844016	0.25519	0.905549	0.228412
LOC510860	NM_001075473	chrUn_JH121376	0.303201	1	0.212592	0.856331	0.302971	0.844151	0.262016	0.905549	0.228496
HOPX	NM_174097	chr6	0.177142	0.969087	0.318778	0.856331	0.264524	0.842004	0.343854	0.905549	0.228971
HDGFRP3	NM_001191368	chr21	0.472939	0.969087	0.291515	0.856331	0.137819	0.842004	0.2707	0.905549	0.229148
DCLK1	NM_001109962	chr12	0.0613236	1	0.566153	0.880683	0.24298	0.842004	0.612664	0.930646	0.229753
GPR75	NM_001205061	chr11	0.516104	1	0.167563	0.856331	0.299397	0.844016	0.199758	0.905549	0.229843
DNAJC24	NM_001078102	chr15	0.459852	0.969087	0.178786	0.856331	0.315358	0.84712	0.199552	0.905549	0.229886
HGD	NM_001144852	chr1	0.33601	1	0.263787	0.856331	0.160739	0.842004	0.365006	0.905549	0.230528
HDC	NM_001024551	chr10	0.0481923	1	0.555348	0.877323	0.406632	0.869401	0.477849	0.90611	0.23053
SS18	NM_001098122	chr24	0.515305	0.969087	0.248265	0.856331	0.167141	0.842004	0.244105	0.905549	0.230996
DYNLL1	NM_001003901	chr17	0.477898	1	0.269814	0.856331	0.171251	0.842004	0.236523	0.905549	0.231073
PCK1	NM_174737	chr13	0.247854	1	0.271943	0.856331	0.235619	0.842004	0.32894	0.905549	0.231101
CREB3L2	NM_001102533	chr4	0.482954	1	0.19461	0.856331	0.288103	0.842147	0.19461	0.905549	0.232204
IGIP	NM_205771	chr7	0.516078	1	0.1657	0.856331	0.334168	0.850011	0.185063	0.905549	0.232653
AP2B1	NM_001075125	chr19	0.270487	0.969087	0.258263	0.856331	0.250428	0.842004	0.302428	0.905549	0.232708
HEATR7A	NM_001102018	chr14	0.165903	0.969087	0.432129	0.858215	0.224483	0.842004	0.328903	0.905549	0.232769
SLC40A1	NM_001077970	chr2	0.451952	0.969087	0.228818	0.856331	0.226391	0.842004	0.2265	0.905549	0.233001
MIR2429	NR_030995	chr5	0.26603	1	0.358891	0.856331	0.149582	0.842004	0.371424	0.905549	0.233039
CDNF	NM_001205769	chr13	0.355426	1	0.340792	0.856331	0.152476	0.842004	0.287967	0.905549	0.233373
IFT43	NM_001040521	chr10	0.326288	1	0.204964	0.856331	0.331832	0.850011	0.239768	0.905549	0.233433
KLHDC1	NM_001192897	chr10	0.332139	1	0.339683	0.856331	0.2004	0.842004	0.236267	0.905549	0.233934
CTSL2	NM_174032	chrUn_JH121797	0.162017	0.969087	0.303521	0.856331	0.307711	0.845313	0.353141	0.905549	0.233977
ZNF596	NM_001101948	chr1	0.638517	1	0.216427	0.856331	0.294622	0.842147	0.131325	0.905549	0.234052
MRPS28	NM_001046401	chr14	0.0551715	0.969087	0.609204	0.897192	0.294551	0.842147	0.542295	0.916391	0.234574
TSPAN12	NM_001046512	chr4	0.497173	0.969087	0.182029	0.856331	0.269404	0.842004	0.22032	0.905549	0.234643
TRIM29	NM_001099379	chr15	0.136841	1	0.340244	0.856331	0.31821	0.84712	0.362622	0.905549	0.234663
GCG	NM_173916	chr2	0.556524	1	0.209247	0.856331	0.27	0.842004	0.171179	0.905549	0.234894
GABPA	NM_001075437	chr1	0.445152	0.969087	0.172999	0.856331	0.360464	0.863292	0.194003	0.905549	0.234972
MIR2456	NR_030809	chr7	0.138075	1	0.317203	0.856331	0.331545	0.850011	0.371238	0.905549	0.235097
MIR7-1	NR_031083	chr21	0.0832705	1	0.470682	0.861665	0.267175	0.842004	0.516011	0.908353	0.2354
PRR11	NM_001098137	chr19	0.377353	1	0.198324	0.856331	0.364209	0.864369	0.198324	0.905549	0.235451
CHKB	NM_001206094	chrUn_JH121336	0.284579	0.969087	0.22719	0.856331	0.374194	0.866706	0.223595	0.905549	0.235541
KLB	NM_001205326	chr6	1	1	0.129138	0.856331	0.234426	0.842004	0.178748	0.905549	0.235584
SLCO1C1	NM_001191509	chr5	0.183171	1	0.310046	0.856331	0.248348	0.842004	0.384023	0.905549	0.235703
EMC6	NM_001078035	chr19	0.0542738	0.969087	0.640173	0.906983	0.260495	0.842004	0.598802	0.926782	0.235783
DLX2	NM_001192662	chr2	0.478044	1	0.192726	0.856331	0.258014	0.842004	0.229103	0.905549	0.236407
RPL23A	NM_001045958	chr19	0.33558	0.969087	0.213431	0.856331	0.327384	0.850011	0.232523	0.905549	0.236554
OTUD5	NM_001205638	chrX	0.357696	0.969087	0.197592	0.856331	0.379728	0.867647	0.203578	0.905549	0.236823
MAVS	NM_001046620	chr13	0.508752	0.969087	0.186751	0.856331	0.307944	0.845313	0.186751	0.905549	0.236828
SPATA9	NM_001034736	chr7	0.130919	1	0.344992	0.856331	0.304988	0.844379	0.400899	0.905549	0.238203
SORBS1	NM_001075169	chr26	0.545152	1	0.177153	0.856331	0.277514	0.842004	0.206302	0.905549	0.238359
URB1	NM_001205980	chr1	0.600537	0.969087	0.157199	0.856331	0.372903	0.866706	0.157199	0.905549	0.238472
TP53I13	NM_001205759	chr19	0.153207	1	0.297717	0.856331	0.305749	0.844605	0.397708	0.905549	0.238764
TMEM184A	NM_001046272	chr25	0.137459	1	0.387488	0.856331	0.239572	0.842004	0.434707	0.905549	0.23878
GABRQ	NM_001192639	chrX	0.449077	1	0.18551	0.856331	0.302493	0.844151	0.220318	0.905549	0.238895
ARHGEF40	NM_001205941	chr10	0.353991	0.969087	0.234295	0.856331	0.286407	0.842147	0.234295	0.905549	0.239208
RNF138	NM_001038174	chr24	0.232564	1	0.544613	0.876068	0.0987854	0.842004	0.446366	0.906076	0.239661
NFYB	NM_001079786	chr5	0.471662	1	0.215991	0.856331	0.279789	0.842004	0.196507	0.905549	0.240039
C11H2orf43	NM_001079608	chr11	0.512529	1	0.179339	0.856331	0.341	0.852323	0.179339	0.905549	0.240502
SKINT1	NM_001127316	chr3	0.315871	1	0.336397	0.856331	0.154524	0.842004	0.342789	0.905549	0.240672
RABEP1	NM_001193161	chr19	0.365566	0.969087	0.307594	0.856331	0.221871	0.842004	0.225757	0.905549	0.240762
CFH	NM_001033936	chr16	0.539185	1	0.235582	0.856331	0.223247	0.842004	0.198684	0.905549	0.240804
AIG1	NM_001076326	chr9	0.61233	0.969087	0.186381	0.856331	0.305887	0.84464	0.161604	0.905549	0.240976
NRXN1	NM_174404	chr11	0.407223	1	0.195393	0.856331	0.373215	0.866706	0.190315	0.905549	0.241208
KCNK1	NM_001075207	chr28	0.206293	1	0.322007	0.856331	0.265754	0.842004	0.322007	0.905549	0.241968
GFOD2	NM_001014863	chr18	0.303289	1	0.192197	0.856331	0.411988	0.872126	0.23686	0.905549	0.242054
CCNT2	NM_001192531	chr2	0.247349	0.969087	0.398779	0.856331	0.134841	0.842004	0.428542	0.905549	0.242318
KIN	NM_001101099	chr13	0.664819	0.969087	0.151113	0.856331	0.37604	0.866706	0.151113	0.905549	0.242525
TMEM185A	NM_001206959	chrX	0.393758	1	0.220495	0.856331	0.29827	0.84353	0.220495	0.905549	0.242554
SPAST	NM_001081591	chr11	0.579555	0.969087	0.165414	0.856331	0.301674	0.844016	0.197444	0.905549	0.242558
CCIN	NM_174005	chr8	0.508706	1	0.235461	0.856331	0.20589	0.842004	0.233488	0.905549	0.243658
ARG2	NM_001017942	chr10	0.163661	0.969087	0.283568	0.856331	0.405276	0.869308	0.306889	0.905549	0.243976
KATNAL2	NM_001205788	chr24	0.160182	1	0.545844	0.876068	0.180552	0.842004	0.36756	0.905549	0.244668
MIR326	NR_031132	chr15	0.266975	1	0.255547	0.856331	0.260253	0.842004	0.328231	0.905549	0.245247
OGDH	NM_001076030	chr4	0.358033	0.969087	0.236145	0.856331	0.291959	0.842147	0.236145	0.905549	0.245273
TNFRSF12A	NM_001206328	chr25	0.0830641	1	0.41796	0.858215	0.342227	0.854309	0.49083	0.90695	0.245331
GRP	NM_001101239	chr24	1	1	0.127698	0.856331	0.272119	0.842004	0.167968	0.905549	0.245446
RASA3	NM_174676	chr12	0.463095	0.969087	0.223377	0.856331	0.231866	0.842004	0.243411	0.905549	0.245482
SLC7A8	NM_001192889	chr10	0.118774	0.969087	0.414601	0.856997	0.260194	0.842004	0.456276	0.90611	0.245662
TMED6	NM_001075988	chr18	0.355787	1	0.238294	0.856331	0.244437	0.842004	0.28227	0.905549	0.245741
MRPL35	NM_001192391	chr11	0.570611	0.969087	0.167023	0.856331	0.373772	0.866706	0.164517	0.905549	0.245985
SDR9C7	NM_001083737	chr5	0.200091	1	0.307512	0.856331	0.297529	0.84353	0.320164	0.905549	0.246002
ARMCX1	NM_001075167	chrX	0.0420936	1	0.563757	0.879575	0.392729	0.869308	0.629182	0.934762	0.246059
WDR7	NM_001206098	chr24	0.467114	0.969087	0.191974	0.856331	0.340676	0.852323	0.191974	0.905549	0.24608
AGRP	NM_173983	chr18	0.330362	1	0.285975	0.856331	0.160422	0.842004	0.387186	0.905549	0.246158
BPIFB5	NM_001244351	chr13	0.330362	1	0.285975	0.856331	0.160422	0.842004	0.387186	0.905549	0.246158
CNTNAP4	NM_001206511	chrUn_JH121331	0.330362	1	0.285975	0.856331	0.160422	0.842004	0.387186	0.905549	0.246158
DENR	NM_001046528	chr17	0.330362	1	0.285975	0.856331	0.160422	0.842004	0.387186	0.905549	0.246158
DISP2	NM_001193142	chr10	0.330362	1	0.285975	0.856331	0.160422	0.842004	0.387186	0.905549	0.246158
KCND3	NM_001191378	chr3	0.330362	1	0.285975	0.856331	0.160422	0.842004	0.387186	0.905549	0.246158
LOC785762	NM_001166225	chr13	0.330362	1	0.285975	0.856331	0.160422	0.842004	0.387186	0.905549	0.246158
MIR181B-2	NR_031367	chr11	0.330362	1	0.285975	0.856331	0.160422	0.842004	0.387186	0.905549	0.246158
MIR2353	NR_031070	chr2	0.330362	1	0.285975	0.856331	0.160422	0.842004	0.387186	0.905549	0.246158
MIR875	NR_031223	chr14	0.330362	1	0.285975	0.856331	0.160422	0.842004	0.387186	0.905549	0.246158
ONECUT1	NM_001191161	chr10	0.330362	1	0.285975	0.856331	0.160422	0.842004	0.387186	0.905549	0.246158
PABPC5	NM_001192289	chrX	0.330362	1	0.285975	0.856331	0.160422	0.842004	0.387186	0.905549	0.246158
PCDH20	NM_001206231	chrUn_JH121288	0.330362	1	0.285975	0.856331	0.160422	0.842004	0.387186	0.905549	0.246158
RP1	NM_173958	chr14	0.330362	1	0.285975	0.856331	0.160422	0.842004	0.387186	0.905549	0.246158
SLC25A31	NM_001046500	chr17	0.330362	1	0.285975	0.856331	0.160422	0.842004	0.387186	0.905549	0.246158
TMEM247	NM_001077069	chr11	0.330362	1	0.285975	0.856331	0.160422	0.842004	0.387186	0.905549	0.246158
TRIM15	NM_001205764	chr23	0.330362	1	0.285975	0.856331	0.160422	0.842004	0.387186	0.905549	0.246158
ZDHHC22	NM_001206158	chr10	0.330362	1	0.285975	0.856331	0.160422	0.842004	0.387186	0.905549	0.246158
HTR2A	NM_001001157	chr12	0.0538184	1	0.51578	0.86908	0.361209	0.863292	0.586068	0.923406	0.246341
CXCL9	NM_001113172	chr6	0.659308	1	0.143554	0.856331	0.292274	0.842147	0.212461	0.905549	0.246362
PELI3	NM_001191486	chr29	0.21568	1	0.303147	0.856331	0.288271	0.842147	0.312437	0.905549	0.246624
CCL25	NM_001046569	chr7	0.0605527	1	0.600085	0.892178	0.257125	0.842004	0.630646	0.935221	0.2467
KLHL36	NM_001077118	chr18	0.161404	1	0.342001	0.856331	0.238363	0.842004	0.448423	0.90611	0.246882
DNA2	NM_001192802	chr28	0.481856	1	0.177859	0.856331	0.346119	0.856385	0.19906	0.905549	0.246984
CAPRIN1	NM_001076062	chr15	0.417119	0.969087	0.191556	0.856331	0.353174	0.860651	0.209834	0.905549	0.247357
WBSCR17	NM_001192067	chr25	0.0941246	1	0.470551	0.861665	0.316014	0.84712	0.423347	0.905549	0.247447
SCN3B	NM_001046495	chr10	0.235478	1	0.386962	0.856331	0.167649	0.842004	0.387912	0.905549	0.24746
SYN3	NM_001191357	chr5	0.405095	1	0.194304	0.856331	0.35918	0.862849	0.209977	0.905549	0.247695
BDA20	NM_174761	chrUn_JH126194	0.307765	1	0.257293	0.856331	0.233313	0.842004	0.321566	0.905549	0.247797
MIR133A-2	NR_030801	chr24	0.372237	1	0.305279	0.856331	0.166622	0.842004	0.313987	0.905549	0.247891
MYOT	NM_001075335	chr7	0.372237	1	0.305279	0.856331	0.166622	0.842004	0.313987	0.905549	0.247891
RELL2	NM_001046303	chr7	0.326611	0.969087	0.261872	0.856331	0.241768	0.842004	0.287686	0.905549	0.247976
FOXO4	NM_001101277	chrX	0.567146	0.969087	0.177894	0.856331	0.252752	0.842004	0.234119	0.905549	0.248452
ARHGAP12	NM_001102241	chr13	0.560948	0.969087	0.224145	0.856331	0.2009	0.842004	0.236561	0.905549	0.248572
FAM13C	NM_001078029	chr28	0.434934	1	0.2047	0.856331	0.278221	0.842004	0.241664	0.905549	0.248808
PMP2	NM_001075239	chr14	0.250212	1	0.319147	0.856331	0.217382	0.842004	0.344987	0.905549	0.248865
FAM122A	NM_001101196	chr8	0.590289	0.969087	0.181489	0.856331	0.312301	0.845342	0.179095	0.905549	0.24894
PRDM6	NM_001103255	chr7	0.2486	1	0.37836	0.856331	0.211446	0.842004	0.301341	0.905549	0.248969
RAB39	NM_001192830	chrUn_JH121558	0.318619	1	0.240145	0.856331	0.327176	0.850011	0.240145	0.905549	0.249381
RBPJL	NM_001192353	chr13	0.165143	1	0.402255	0.856331	0.214333	0.842004	0.424036	0.905549	0.249954
RAB3B	NM_174447	chr3	0.365345	1	0.209355	0.856331	0.377338	0.867647	0.209355	0.905549	0.25006
gzmA	NM_001099095	chr20	1	1	0.25422	0.856331	0.0795692	0.842004	0.298917	0.905549	0.250155
KCNK9	NM_001206824	chr14	0.295984	1	0.276189	0.856331	0.273571	0.842004	0.270616	0.905549	0.250276
[truncated: 4,791 more rows]

## Sheet: Human_results
Gene_symbol	Gene/Protein_ID	Chromosome	P_DESeq	FDR_DESeqe	P_M1	FDR_M1	P_M2	FDR_M2	P_Robust	FDR_Robust	Combined_P
PPP1R1A	P8750	chr12	0.000195377	0.0266364	1.27385e-05	0.0614715	1.67182e-05	0.0885093	2.78303e-06	0.0228709	1.66533e-15
SYT13	P18875	chr11	0.0143791	1	1.49602e-05	0.0614715	2.41508e-05	0.0885093	2.8563e-05	0.0396072	1.30862e-12
SCGN	P27914	chr6	0.00751416	0.098204	8.25769e-05	0.0841281	0.000104276	0.0907443	3.67508e-05	0.0396072	1.6586e-11
HADH	P8210	chr4	0.0277883	0.192392	3.99287e-05	0.0750926	5.03862e-05	0.0885093	0.000242048	0.043441	8.07568e-11
RAD9B	P6433	chr12	1	1	5.65186e-05	0.0750926	6.4621e-05	0.0885093	5.71678e-06	0.0234903	1.19795e-10
IAPP	P6894	chr12	0.0386213	0.22248	6.3963e-05	0.0750926	6.13111e-05	0.0885093	0.000204478	0.043441	1.71389e-10
LOC100129046	NR_034091	chr1	1	1	4.85777e-05	0.0750926	6.10018e-05	0.0885093	1.72869e-05	0.0396072	2.70587e-10
LYSMD2	P15155	chr15	0.0453071	1	0.000201369	0.0862774	0.000173138	0.100015	3.46261e-05	0.0396072	2.86618e-10
FAM174B	P16809	chr15	0.0566782	1	9.93879e-05	0.0841281	0.000110421	0.0907443	0.00011512	0.0411329	3.66008e-10
PCSK1	P10665	chr5	0.0208025	0.181026	0.000152632	0.0862774	0.00024048	0.100015	0.000181392	0.0420739	6.64087e-10
PLCXD3	P5584	chr5	0.246798	1	5.94091e-05	0.0750926	9.33624e-05	0.0907443	0.000173572	0.0420739	1.0804e-09
PDX1	P24068	chr13	0.0526766	1	0.000173167	0.0862774	0.000184689	0.100015	0.000153679	0.0420739	1.16698e-09
SURF4	P6675	chr9	0.0363984	0.218926	0.000333758	0.0943852	0.000347747	0.100015	7.54421e-05	0.0396072	1.40623e-09
ANKRD36B	P24185	chr2	1	1	0.000105264	0.0841281	0.000101789	0.0907443	6.10645e-05	0.0396072	2.68592e-09
RBP4	P22149	chr10	0.00362459	0.0720176	0.000714403	0.118657	0.00112637	0.135001	0.000514031	0.047859	5.64083e-09
PPM1E	P5304	chr17	0.268504	1	0.000112608	0.0841281	0.000189962	0.100015	0.000274221	0.0437092	5.89503e-09
LIPN	P424	chr10	1	1	0.000172932	0.0862774	0.000196678	0.100015	4.82885e-05	0.0396072	6.12114e-09
PPM1K	P16049	chr4	0.0243838	1	0.000393804	0.101134	0.000533442	0.126256	0.000493851	0.0471915	8.99965e-09
SLC25A4	P9889	chr4	0.00828219	1	0.00128773	0.118657	0.00155403	0.135001	0.000170167	0.0420739	9.9164e-09
DNMT3B	P8867	chr20	1	1	0.00022047	0.0862774	0.000299633	0.100015	5.22203e-05	0.0396072	1.1862e-08
KBTBD6	P13069	chr13	1	1	0.000205046	0.0862774	0.000202048	0.100015	0.000113517	0.0411329	1.56356e-08
ATP6V0B	P14150	chr1	0.000797414	0.049989	0.00796656	0.146035	0.00575252	0.148516	0.000130516	0.0420739	1.58325e-08
FAM105A	P18727	chr5	0.130095	1	0.000216924	0.0862774	0.000236285	0.100015	0.00083696	0.0523781	1.82062e-08
NAP1L5	P27531	chr4	0.00758592	1	0.000875427	0.118657	0.00121325	0.135001	0.000879478	0.0523781	2.25079e-08
GCKR	P16895	chr2	0.0524351	1	0.0013256	0.118657	0.00172572	0.135001	6.35011e-05	0.0396072	2.39988e-08
ATP5E	P1440	chr20	0.00104103	0.049989	0.00987673	0.152215	0.00586893	0.148516	0.000139688	0.0420739	2.62569e-08
TMEM217	P16976	chr6	1	1	0.000344555	0.0943852	0.00028478	0.100015	0.000102452	0.0411329	3.06955e-08
PGM2L1	P4721	chr11	1	1	0.000137958	0.0862774	0.000216929	0.100015	0.000343552	0.0460637	3.13136e-08
JAZF1	P22572	chr7	0.00755088	1	0.00137842	0.118657	0.00176205	0.135001	0.000578811	0.0482167	3.22131e-08
ISL1	P25921	chr5	0.214395	1	0.000740166	0.118657	0.000873991	0.135001	7.72581e-05	0.0396072	3.24967e-08
CNIH2	P3259	chr11	0.0171917	1	0.00151837	0.118657	0.000974159	0.135001	0.000512235	0.047859	3.8613e-08
SST	P2667	chr3	0.0011	0.049989	0.00384841	0.127985	0.00467994	0.14659	0.00086533	0.0523781	4.92351e-08
TMCC3	P18825	chr12	1	1	0.000202461	0.0862774	0.000342989	0.100015	0.000260008	0.043441	5.15434e-08
LOC255167	NR_024423	chr5	1	1	0.000231319	0.0864081	0.00040675	0.107828	0.000213128	0.043441	5.65507e-08
B3GALT2	P13907	chr1	1	1	0.000333691	0.0943852	0.000352936	0.100015	0.000198765	0.043441	6.48299e-08
ASB4	P12745	chr7	1	1	0.000548752	0.112741	0.000553078	0.126256	8.19357e-05	0.0396072	6.83562e-08
MAFB	P2699	chr20	0.149227	1	0.000545751	0.112741	0.000682045	0.133453	0.000489273	0.0471915	7.39553e-08
TMEM22	P22577	chr3	0.0302428	1	0.00181261	0.118657	0.0021751	0.135793	0.000253835	0.043441	8.13183e-08
HOPX	P13375	chr4	0.00533178	1	0.00371931	0.127985	0.00352031	0.139022	0.000453089	0.0471915	8.45396e-08
SLCO1A2	P27099	chr12	1	1	0.0002629	0.0905244	0.000250966	0.100015	0.00058672	0.0482167	1.01003e-07
SLC2A2	P16257	chr3	0.448976	1	0.000284139	0.0934023	0.000344941	0.100015	0.000917763	0.0523781	1.04839e-07
EZH2	P8471	chr7	1	1	0.000504742	0.112741	0.000457439	0.117476	0.00018431	0.0420739	1.09779e-07
SOX4	P18175	chr6	0.117115	1	0.000811329	0.118657	0.00110924	0.135001	0.000406092	0.0471915	1.10338e-07
LIMK2	P19728	chr22	0.131931	1	0.00121949	0.118657	0.00156974	0.135001	0.000171134	0.0420739	1.11288e-07
MCM7	P28812	chr7	0.029867	1	0.00211824	0.118657	0.00234794	0.135793	0.000295806	0.0456176	1.12916e-07
FAM46C	P13756	chr1	0.15589	1	0.000838805	0.118657	0.00104516	0.135001	0.000372463	0.0470908	1.28508e-07
TRIB2	NR_027303	chr2	0.0290624	1	0.00111933	0.118657	0.00138047	0.135001	0.0011348	0.0579812	1.28636e-07
TCTA	P14720	chr3	0.44445	1	0.00119957	0.118657	0.00146345	0.135001	7.28298e-05	0.0396072	1.41503e-07
CYTH1	P6456	chr17	0.607078	1	0.00125495	0.118657	0.00115218	0.135001	6.49443e-05	0.0396072	1.4187e-07
PRLHR	P11357	chr10	1	1	0.000713266	0.118657	0.000711706	0.135001	0.000114348	0.0411329	1.44226e-07
NKX6-1	P17200	chr4	0.196543	1	0.00061179	0.118657	0.000801702	0.135001	0.000624123	0.0488238	1.48837e-07
OXGR1	P13684	chr13	1	1	0.000303124	0.0943852	0.000281659	0.100015	0.000725948	0.052332	1.52772e-07
UCHL1	P6883	chr4	0.0247821	0.190371	0.00138543	0.118657	0.00157401	0.135001	0.00122775	0.0587373	1.62188e-07
BTBD3	P26232	chr20	0.326983	1	0.000483289	0.112741	0.000655774	0.133453	0.000647578	0.0488238	1.63815e-07
PODXL2	P1740	chr3	0.0823329	1	0.00178062	0.118657	0.00194127	0.135337	0.000276573	0.0437092	1.88413e-07
CTNNA2	P13175	chr2	0.871012	1	0.00021695	0.0862774	0.000352217	0.100015	0.00129987	0.0587373	2.0469e-07
LOC728392	P17979	chr17	0.0331765	1	0.00307689	0.125024	0.00279179	0.135793	0.000306912	0.0456176	2.06659e-07
ROPN1B	P22084	chr3	1	1	0.000747863	0.118657	0.000543134	0.126256	0.0002259	0.043441	2.15518e-07
CSRP3	P10869	chr11	1	1	0.000480251	0.112741	0.000604873	0.133453	0.000321948	0.0460637	2.19144e-07
SRD5A1	P10836	chr5	0.0412091	1	0.00169893	0.118657	0.00179059	0.135001	0.000765778	0.0523781	2.24218e-07
GAD2	P22295	chr10	0.0260528	0.190371	0.00114048	0.118657	0.00160932	0.135001	0.00217782	0.0653186	2.40776e-07
GOLGA6L10	P14509	chr15	1	1	0.000539188	0.112741	0.000324556	0.100015	0.000628661	0.0488238	2.52626e-07
AKR1C1	P22366	chr10	0.000996821	0.049989	0.00642811	0.141737	0.00810435	0.162995	0.00213329	0.0649825	2.54169e-07
EDARADD	P25888	chr1	0.351765	1	0.000488023	0.112741	0.000796442	0.135001	0.000969757	0.0531298	2.97425e-07
NDN	P25507	chr15	0.0299816	1	0.00564362	0.13859	0.00434423	0.143955	0.000180715	0.0420739	2.9791e-07
KRT75	P5426	chr12	1	1	0.000264369	0.0905244	0.00033866	0.100015	0.00150308	0.0610334	3.01308e-07
DLL3	P6006	chr19	1	1	0.00205996	0.118657	0.00125677	0.135001	5.57512e-05	0.0396072	3.20568e-07
TGFB2	P20667	chr1	1	1	0.000603381	0.118657	0.000955924	0.135001	0.00026391	0.043441	3.35558e-07
TEAD2	P16395	chr19	0.0265207	1	0.00230832	0.121601	0.00309983	0.135793	0.000813831	0.0523781	3.39824e-07
RABL2B	P12075	chr22	1	1	0.000336195	0.0943852	0.000401168	0.107828	0.00119801	0.0587373	3.53501e-07
MECOM	P4161	chr3	1	1	0.00135081	0.118657	0.00141339	0.135001	8.67522e-05	0.0396072	3.61405e-07
RPS26	P1206	chr12	0.00768344	0.098204	0.00504631	0.135525	0.00240764	0.135793	0.00214391	0.0649825	4.26076e-07
TBCC	P24445	chr6	0.45139	1	0.00172448	0.118657	0.00145934	0.135001	0.000182161	0.0420739	4.38658e-07
CDK5R2	P5915	chr2	0.268505	1	0.00170033	0.118657	0.00201513	0.135793	0.000232479	0.043441	4.51474e-07
PARVB	P24442	chr22	0.278964	1	0.00155937	0.118657	0.0014683	0.135001	0.000347523	0.0460637	4.6632e-07
PFN2	P5907	chr3	0.158955	0.452348	0.00137049	0.118657	0.00137884	0.135001	0.000765684	0.0523781	4.80968e-07
CTTN	P141	chr11	0.172129	1	0.00166231	0.118657	0.00194327	0.135337	0.000418278	0.0471915	4.85671e-07
LOC619207	NR_002934	chr10	1	1	0.000759035	0.118657	0.000944925	0.135001	0.000331996	0.0460637	4.95736e-07
GAS5	NR_002578	chr1	0.000648979	0.049989	0.00477838	0.134938	0.00625952	0.150885	0.0140287	0.107746	5.57168e-07
UNQ6975	NR_033831	chr2	1	1	0.000516912	0.112741	0.000666745	0.133453	0.000803534	0.0523781	5.6539e-07
SH3GL2	P19680	chr9	0.217994	1	0.000847171	0.118657	0.00112864	0.135001	0.00141371	0.0588466	5.96753e-07
CCL2	P6271	chr17	2.93292e-06	0.00119957	0.0636252	0.223432	0.0534834	0.218546	0.0299876	0.137368	6.04359e-07
FAM19A4	P6575	chr3	1	1	0.00107744	0.118657	0.000658312	0.133453	0.000442887	0.0471915	6.30893e-07
HNRNPH1	P943	chr5	0.0571215	0.271659	0.0054893	0.138172	0.00588348	0.148516	0.000179373	0.0420739	6.60075e-07
INA	P14787	chr10	0.25153	1	0.00162767	0.118657	0.00240014	0.135793	0.000339157	0.0460637	6.64161e-07
PHYHIPL	P5781	chr10	1	1	0.000378141	0.100244	0.000552565	0.126256	0.00162031	0.0618427	6.73318e-07
GPR3	P12880	chr1	1	1	0.00101858	0.118657	0.00135048	0.135001	0.000247667	0.043441	6.76984e-07
SAMD3	P25038	chr6	0.0300234	1	0.00162268	0.118657	0.00235789	0.135793	0.00303431	0.0726996	6.90564e-07
FOXJ1	P6850	chr17	1	1	0.00106346	0.118657	0.000812441	0.135001	0.000407277	0.0471915	6.96287e-07
PKIB	P6465	chr6	0.0052334	1	0.00544812	0.138172	0.00773218	0.160868	0.00174142	0.0631088	7.51012e-07
ST6GALNAC5	P13029	chr1	1	1	0.000838066	0.118657	0.00132455	0.135001	0.000418194	0.0471915	8.8557e-07
2016-09-03	P5024	chr22	0.0510637	1	0.00173056	0.118657	0.00264561	0.135793	0.00202882	0.0643809	9.02247e-07
NKIRAS1	P6869	chr3	0.495149	1	0.000929782	0.118657	0.00113232	0.135001	0.000916012	0.0523781	9.0752e-07
DUSP26	P25972	chr8	0.158839	1	0.00255508	0.125024	0.00314972	0.135793	0.000459063	0.0471915	1.08496e-06
ZDHHC7	P23733	chr16	0.0890297	1	0.00467354	0.134762	0.00474535	0.14659	0.000360101	0.0469732	1.28098e-06
FAM189A2	P3298	chr9	1	1	0.0009454	0.118657	0.000862638	0.135001	0.000909196	0.0523781	1.32832e-06
MCM4	P24737	chr8	0.0479043	1	0.00310009	0.125024	0.00209902	0.135793	0.00244457	0.067458	1.36006e-06
CCL1	P4014	chr17	1	1	0.00113458	0.118657	0.00169049	0.135001	0.000440554	0.0471915	1.48706e-06
NCALD	P20978	chr8	0.335053	1	0.00141062	0.118657	0.00143433	0.135001	0.00131651	0.0587373	1.55895e-06
ACTC1	P7528	chr15	1	1	0.000957167	0.118657	0.00150125	0.135001	0.00068403	0.0504223	1.69436e-06
LCORL	P21032	chr4	1	1	0.00114789	0.118657	0.0014813	0.135001	0.000583916	0.0482167	1.70915e-06
MEGF9	P22623	chr9	0.0386373	1	0.00253052	0.125024	0.00313836	0.135793	0.00330241	0.0736868	1.73949e-06
ABHD15	P22156	chr17	1	1	0.00261803	0.125024	0.00255491	0.135793	0.000158375	0.0420739	1.80738e-06
MIR499	NR_030223	chr20	1	1	0.000960997	0.118657	0.000644735	0.133453	0.00174321	0.0631088	1.83783e-06
LRRC8D	P7878	chr1	1	1	0.00136926	0.118657	0.00187376	0.135337	0.000435	0.0471915	1.8905e-06
C1orf129	P14673	chr1	1	1	0.000765001	0.118657	0.00107516	0.135001	0.00136515	0.0587373	1.90037e-06
TRNP1	P10912	chr1	0.0742215	1	0.00550539	0.138172	0.002783	0.135793	0.000996143	0.0535053	1.9149e-06
EVC	P14084	chr4	1	1	0.000964836	0.118657	0.00119009	0.135001	0.0010316	0.0543441	1.99e-06
ABCC4	P27795	chr13	1	1	0.00168322	0.118657	0.00235054	0.135793	0.000300379	0.0456176	1.99567e-06
MANEAL	P3871	chr1	0.122199	1	0.00352386	0.127368	0.00392064	0.140242	0.000715422	0.0520295	2.02368e-06
CACHD1	P26663	chr1	1	1	0.00125948	0.118657	0.00100909	0.135001	0.000978742	0.0532669	2.07563e-06
CCDC147	P2530	chr10	1	1	0.0021955	0.120005	0.00277839	0.135793	0.0002068	0.043441	2.10085e-06
TCEB3B	P12803	chr18	1	1	0.0012754	0.118657	0.00155891	0.135001	0.000637444	0.0488238	2.10933e-06
BTN2A3	NR_027795	chr6	1	1	0.00204026	0.118657	0.00209261	0.135793	0.000310853	0.0456176	2.1947e-06
ESYT3	P4255	chr3	1	1	0.00169126	0.118657	0.00216033	0.135793	0.000369828	0.0470908	2.22891e-06
ANGEL1	P21672	chr14	0.717332	1	0.00132169	0.118657	0.00117165	0.135001	0.00135867	0.0587373	2.45138e-06
FAM102B	P8414	chr1	1	1	0.000759709	0.118657	0.00117735	0.135001	0.00170922	0.0627468	2.47866e-06
ELOVL4	P15166	chr6	1	1	0.00124425	0.118657	0.00154615	0.135001	0.000806987	0.0523781	2.51163e-06
FMNL2	P23443	chr2	0.188349	1	0.00251824	0.125024	0.00273201	0.135793	0.00121423	0.0587373	2.54072e-06
KCNA5	P26563	chr12	1	1	0.00515468	0.136649	0.00307149	0.135793	9.97118e-05	0.0411329	2.54778e-06
ABHD10	P17646	chr3	0.347758	1	0.00218106	0.120005	0.00225768	0.135793	0.000940282	0.0525663	2.59161e-06
CYR61	P9506	chr1	0.12582	1	0.00208558	0.118657	0.0018745	0.135337	0.00334873	0.0737798	2.64276e-06
TSPAN14	P24167	chr10	0.0475045	1	0.00305784	0.125024	0.00330507	0.139022	0.00349069	0.0741253	2.68226e-06
NKX2-2	P26522	chr20	1	1	0.00189775	0.118657	0.00198234	0.135793	0.000449149	0.0471915	2.70125e-06
KCTD8	P28869	chr4	1	1	0.000798292	0.118657	0.0013076	0.135001	0.00162715	0.0618427	2.71335e-06
RAD51C	P1398	chr17	0.0636245	1	0.00157357	0.118657	0.00178331	0.135001	0.00980499	0.0971782	2.78467e-06
PABPC1	P27952	chr8	0.00582052	0.0910755	0.00699598	0.145241	0.00827503	0.162995	0.00530653	0.0801034	2.83583e-06
MIR154	NR_029704	chr14	1	1	0.00180917	0.118657	0.00158289	0.135001	0.000632781	0.0488238	2.86851e-06
TMEM135	NR_033149	chr11	1	1	0.000927328	0.118657	0.00104646	0.135001	0.0018878	0.0643809	2.89546e-06
TIMM22	P8250	chr17	0.173207	1	0.00315237	0.125024	0.00189349	0.135337	0.00178539	0.0640713	2.91433e-06
C6orf222	P24832	chr6	0.011427	1	0.00471648	0.134938	0.00441937	0.144121	0.00779556	0.0890284	2.92911e-06
KBTBD7	P23694	chr13	1	1	0.000898531	0.118657	0.000821211	0.135001	0.00261134	0.0683575	3.02377e-06
CCDC155	P27486	chr19	1	1	0.00195071	0.118657	0.00145429	0.135001	0.000687186	0.0504223	3.05419e-06
SNORA77	NR_003019	chr1	1	1	0.00128825	0.118657	0.00166552	0.135001	0.000912565	0.0523781	3.06567e-06
BEST3	P23077	chr12	1	1	0.00143681	0.118657	0.0011366	0.135001	0.00125015	0.0587373	3.17763e-06
SYT4	P4184	chr18	0.107573	1	0.00301254	0.125024	0.00404223	0.140391	0.00156925	0.0618427	3.19639e-06
GRAMD3	P22670	chr5	0.162631	1	0.00237144	0.122569	0.00286457	0.135793	0.001885	0.0643809	3.23216e-06
IMMP1L	P20595	chr11	0.167578	1	0.00377199	0.127985	0.00360328	0.139022	0.000928307	0.0523781	3.27452e-06
SLC16A12	P10414	chr10	0.713807	1	0.00140258	0.118657	0.000795345	0.135001	0.00268086	0.0693473	3.30153e-06
MBOAT2	P12079	chr2	0.0332989	1	0.00395779	0.127985	0.00534204	0.14659	0.00321328	0.0736868	3.46993e-06
LOC284233	NR_026756	chr18	1	1	0.00126709	0.118657	0.00169753	0.135001	0.00109489	0.056948	3.59155e-06
PCDHA10+PCDHA11+PCDHA12+PCDHA13+PCDHA2+PCDHA3+PCDHA1+PCDHA6+PCDHA7+PCDHA4+PCDHA5+PCDHA8+PCDHA9+PCDHAC2+PCDHAC1	#N/A	#N/A	1	1	0.00167293	0.118657	0.00173345	0.135001	0.000817177	0.0523781	3.61081e-06
KIRREL3	P25470	chr11	1	1	0.00223408	0.120005	0.00164445	0.135001	0.000646251	0.0488238	3.61662e-06
SSTR2	P18215	chr17	0.268504	1	0.0035492	0.127368	0.00269285	0.135793	0.000946716	0.0525683	3.68864e-06
CTGF	P12013	chr6	0.242089	1	0.00283897	0.125024	0.003829	0.140242	0.000930542	0.0523781	3.71379e-06
LOC149773	NR_034147	chr20	0.268505	1	0.00186032	0.118657	0.00169748	0.135001	0.0028975	0.0707456	3.72413e-06
RASSF3	P11981	chr12	0.291146	1	0.00201196	0.118657	0.00244979	0.135793	0.00175684	0.0633231	3.80748e-06
TGFBR3	NR_036634	chr1	0.0997522	1	0.00311696	0.125024	0.00493452	0.14659	0.00165831	0.0619454	3.83742e-06
GNAZ	P25302	chr22	1	1	0.00253608	0.125024	0.00307092	0.135793	0.000327761	0.0460637	3.84822e-06
APOA1BP	P21424	chr1	0.288526	0.555171	0.00543294	0.138172	0.00217729	0.135793	0.000804655	0.0523781	4.09684e-06
VAT1L	P21113	chr16	0.645978	1	0.000885509	0.118657	0.00143457	0.135001	0.00340552	0.0739051	4.15842e-06
DPP6	P13051	chr7	0.428426	1	0.00186791	0.118657	0.00275528	0.135793	0.00129	0.0587373	4.22171e-06
CCND3	P12395	chr6	0.109964	1	0.0075515	0.146035	0.00728329	0.159128	0.000485306	0.0471915	4.33671e-06
FRMD4B	P24196	chr3	1	1	0.00177082	0.118657	0.00200775	0.135793	0.000861094	0.0523781	4.4959e-06
C1orf229	P22642	chr1	1	1	0.00200837	0.118657	0.00270207	0.135793	0.000566905	0.0482167	4.51467e-06
KALRN	NR_028136	chr3	1	1	0.00735954	0.146035	0.00964269	0.16362	4.43441e-05	0.0396072	4.59902e-06
KCNMA1	P22700	chr10	0.215181	1	0.00171491	0.118657	0.00299154	0.135793	0.00291252	0.0707456	4.68821e-06
MCHR2	P22787	chr6	1	1	0.00273452	0.125024	0.00288334	0.135793	0.000410398	0.0471915	4.71386e-06
ABHD6	P25465	chr3	1	1	0.00124742	0.118657	0.000780374	0.135001	0.00339449	0.0739051	4.79911e-06
LDLRAP1	P12350	chr1	0.124241	1	0.00384489	0.127985	0.00424192	0.141899	0.00167395	0.0622468	4.90761e-06
AMPH	P23265	chr7	0.029811	1	0.00532746	0.138138	0.00542999	0.14659	0.00399312	0.0753914	4.9713e-06
MESTIT1	NR_004382	chr7	1	1	0.00182869	0.118657	0.00303108	0.135793	0.000623163	0.0488238	4.98432e-06
SMPD1	P13173	chr11	0.576044	1	0.00377531	0.127985	0.00337198	0.139022	0.000477962	0.0471915	5.04696e-06
RASGRP1	P1844	chr15	1	1	0.000883104	0.118657	0.000954948	0.135001	0.00423895	0.0758796	5.13266e-06
RCAN3	P1704	chr1	0.337781	1	0.00186658	0.118657	0.00246414	0.135793	0.00233674	0.0671291	5.20079e-06
NDFIP1	P19195	chr5	0.197236	0.507355	0.00584156	0.139552	0.00595641	0.148516	0.000529744	0.047859	5.20703e-06
NLGN1	P18810	chr3	1	1	0.00141517	0.118657	0.00193525	0.135337	0.00135641	0.0587373	5.30385e-06
FANCF	P28741	chr11	1	1	0.00366787	0.127855	0.00262615	0.135793	0.000406588	0.0471915	5.54858e-06
KCNH8	P14620	chr3	1	1	0.00139097	0.118657	0.00224898	0.135793	0.00125828	0.0587373	5.57257e-06
B3GNT1	P22842	chr11	0.268505	1	0.00503865	0.135525	0.00402094	0.140391	0.000735472	0.0523781	5.6506e-06
C16orf5	P24219	chr16	0.703353	1	0.0031386	0.125024	0.00315605	0.135793	0.000584563	0.0482167	5.73699e-06
ABCC1	P4833	chr16	0.0612989	1	0.00583817	0.139552	0.00574044	0.148516	0.00200874	0.0643809	5.80175e-06
CASP4	P16690	chr11	0.0251375	1	0.00622302	0.141529	0.00757712	0.160624	0.00356804	0.0744217	5.92448e-06
TGIF1	P11791	chr18	0.288268	1	0.00174375	0.118657	0.00234529	0.135793	0.0037977	0.0750229	6.21933e-06
SVIL	P10131	chr10	0.413101	1	0.00317961	0.125024	0.00419212	0.141899	0.000823988	0.0523781	6.29038e-06
FGF9	P20523	chr13	1	1	0.00100254	0.118657	0.00163166	0.135001	0.00281145	0.0698022	6.36333e-06
VWA2	P75	chr10	1	1	0.00277402	0.125024	0.00341253	0.139022	0.000488714	0.0471915	6.39564e-06
MAGEL2	P11874	chr15	1	1	0.00271094	0.125024	0.00311719	0.135793	0.000555163	0.0482167	6.47217e-06
SLC30A8	P20519	chr8	0.210258	0.510899	0.00257351	0.125024	0.00270839	0.135793	0.0032908	0.0736868	6.62619e-06
CKMT1A	P2366	chr15	1	1	0.00569074	0.138773	0.00331454	0.139022	0.000264304	0.043441	6.81605e-06
CATSPER1	P18707	chr11	1	1	0.000953888	0.118657	0.00112158	0.135001	0.00469117	0.0776182	6.85506e-06
CALM1	P315	chr14	0.154698	0.452348	0.0050041	0.135525	0.00702729	0.15693	0.000928826	0.0523781	6.89452e-06
RAB7L1	P6726	chr1	0.562351	1	0.00148079	0.118657	0.0014509	0.135001	0.00430227	0.0758796	7.06286e-06
FNDC5	P28828	chr1	1	1	0.000812715	0.118657	0.00145263	0.135001	0.00492339	0.0782691	7.76725e-06
FARP1	P12917	chr13	0.014085	1	0.00926072	0.150108	0.0130601	0.166124	0.00343536	0.0739051	7.81245e-06
RUNDC3A	P13615	chr17	0.0976876	1	0.00342403	0.125619	0.00424764	0.141899	0.00431111	0.0758796	8.12111e-06
BSCL2	P19543	chr11	0.421284	1	0.00227322	0.121307	0.00238898	0.135793	0.00275784	0.0694693	8.32853e-06
TNFRSF10B	P4124	chr8	0.0412311	1	0.00714427	0.145668	0.00889616	0.163487	0.00243942	0.067458	8.4215e-06
NCRNA00263	NR_026762	chr10	0.375128	1	0.00204665	0.118657	0.00258528	0.135793	0.0032552	0.0736868	8.49824e-06
CDK5R1	P20450	chr17	1	1	0.00137302	0.118657	0.00222369	0.135793	0.0021587	0.0649825	8.64306e-06
CHST9	P28249	chr18	0.307618	1	0.00362931	0.127855	0.00331687	0.139022	0.00187774	0.0643809	9.04522e-06
NPTN	P19804	chr15	0.396699	0.639339	0.0042644	0.130796	0.00469968	0.14659	0.000876505	0.0523781	9.06191e-06
COX17	P18917	chr3	0.0236008	0.190371	0.017834	0.168578	0.0139536	0.167816	0.00118955	0.0587373	9.08145e-06
CDH7	P18154	chr18	1	1	0.00330064	0.125619	0.00177626	0.135001	0.00134567	0.0587373	1.00685e-05
NFATC2IP	P5197	chr16	1	1	0.00128763	0.118657	0.00189266	0.135337	0.00329436	0.0736868	1.02189e-05
VPS37A	P10554	chr8	0.454168	1	0.00130001	0.118657	0.0018152	0.135337	0.00773638	0.0890284	1.05019e-05
KCNA6	P12676	chr12	1	1	0.00235695	0.122569	0.00174419	0.135001	0.00205062	0.0643809	1.06506e-05
ADAMTS1	P10015	chr21	0.133704	1	0.00786499	0.146035	0.0093302	0.163487	0.000863543	0.0523781	1.06962e-05
BACE2	P17462	chr21	0.0345557	1	0.00876747	0.148936	0.0103045	0.163795	0.00275605	0.0694693	1.08368e-05
REEP2	P28884	chr5	0.453516	1	0.00293254	0.125024	0.00372979	0.140242	0.00188804	0.0643809	1.16439e-05
KCNB2	P9265	chr8	1	1	0.00208681	0.118657	0.00280862	0.135793	0.00164051	0.0618427	1.19061e-05
LRRTM4	P28297	chr2	1	1	0.00320492	0.125419	0.00353456	0.139022	0.00087481	0.0523781	1.22144e-05
CASR	P20474	chr3	0.753015	1	0.00233134	0.122031	0.00244221	0.135793	0.00237388	0.0671291	1.24933e-05
DOCK10	P8113	chr2	1	1	0.00157409	0.118657	0.00240398	0.135793	0.0027999	0.0697261	1.29253e-05
LARGE	P8701	chr22	1	1	0.00766884	0.146035	0.00844606	0.162995	0.000170008	0.0420739	1.33539e-05
ERO1LB	P22063	chr1	0.237782	0.528852	0.00302229	0.125024	0.00393297	0.140242	0.00389993	0.0753514	1.33653e-05
C6orf64	P2791	chr6	1	1	0.0051174	0.1361	0.0049887	0.14659	0.000438906	0.0471915	1.35518e-05
APOBEC4	P27017	chr1	1	1	0.00205285	0.118657	0.00246467	0.135793	0.00222188	0.0656812	1.35895e-05
ELMO1	P4002	chr7	0.21284	1	0.00179983	0.118657	0.00296749	0.135793	0.00993803	0.0971782	1.36462e-05
LRRC14B	P24669	chr5	1	1	0.00277145	0.125024	0.00193215	0.135337	0.00213826	0.0649825	1.38021e-05
MIR148B	NR_029894	chr12	1	1	0.00199519	0.118657	0.0032464	0.138952	0.00182177	0.0643809	1.41576e-05
CNNM1	P24096	chr10	1	1	0.00292943	0.125024	0.0035393	0.139022	0.00115003	0.0579812	1.4283e-05
ROBO2	P1589	chr3	0.989123	1	0.00154484	0.118657	0.00221583	0.135793	0.00355656	0.0744217	1.44027e-05
YAP1	P3993	chr11	0.0299787	1	0.00903991	0.149187	0.0124762	0.166124	0.00364374	0.0747056	1.46829e-05
MIR320C1	NR_031565	chr18	1	1	0.0028001	0.125024	0.00439772	0.143986	0.00100481	0.0536201	1.47366e-05
PDLIM3	P23707	chr4	0.127314	1	0.00560069	0.138584	0.00640972	0.151801	0.00277846	0.0694693	1.50634e-05
TPM1	P8765	chr15	0.0281377	0.192392	0.0203342	0.174105	0.0243812	0.191737	0.000926922	0.0523781	1.52952e-05
ELP4	P17634	chr11	0.709718	1	0.00273705	0.125024	0.00339717	0.139022	0.00197147	0.0643809	1.53746e-05
NUDT3	P15006	chr6	0.956287	1	0.00223421	0.120005	0.00257706	0.135793	0.00236383	0.0671291	1.53799e-05
EGR3	P18958	chr8	1	1	0.00251656	0.125024	0.00254812	0.135793	0.00204018	0.0643809	1.54471e-05
FLVCR1	P17894	chr1	1	1	0.00213693	0.118657	0.00202739	0.135793	0.00305426	0.0729648	1.5596e-05
ACVR1C	P13705	chr2	1	1	0.00172499	0.118657	0.00230246	0.135793	0.00342695	0.0739051	1.59719e-05
TMEM17	P6013	chr2	1	1	0.0015732	0.118657	0.00174389	0.135001	0.00496473	0.0783052	1.59816e-05
FLJ22536	NR_015410	chr6	1	1	0.00339215	0.125619	0.00493509	0.14659	0.000851296	0.0523781	1.66036e-05
ARG2	P7439	chr14	0.142476	1	0.00346122	0.126419	0.00540296	0.14659	0.00536897	0.0801034	1.66566e-05
TMEM196	P13394	chr7	1	1	0.00315471	0.125024	0.0039732	0.140242	0.00114242	0.0579812	1.66706e-05
PMVK	P12131	chr1	0.15821	1	0.0124007	0.156788	0.0120839	0.164801	0.000605464	0.0488238	1.67046e-05
TMEM200A	P6497	chr6	0.0218351	1	0.0087941	0.148936	0.0127785	0.166124	0.00588384	0.0830571	1.67864e-05
CA12	P12808	chr15	0.0967715	1	0.00593569	0.140575	0.00767491	0.160624	0.00330877	0.0736868	1.69327e-05
DCC	P815	chr18	1	1	0.00243824	0.125024	0.00291556	0.135793	0.00205699	0.0643809	1.6968e-05
ATP4A	P19652	chr19	1	1	0.00400019	0.127985	0.00422246	0.141899	0.000870613	0.0523781	1.70486e-05
RAF1	P9128	chr3	0.779583	1	0.00851905	0.148323	0.0085612	0.162995	0.000260101	0.043441	1.71302e-05
STAT6	P18486	chr12	0.293778	1	0.00475182	0.134938	0.00577207	0.148516	0.00185615	0.0643809	1.72937e-05
ENAH	P7731	chr1	0.131803	1	0.00497343	0.135525	0.00581414	0.148516	0.00398127	0.0753914	1.75053e-05
KRTCAP2	P24221	chr1	0.00277031	0.0708162	0.0726695	0.229491	0.0615456	0.224984	0.0012353	0.0587373	1.76336e-05
HNRNPA1+HNRNPA1P10	#N/A	#N/A	0.00421443	0.0749436	0.0426435	0.201395	0.041601	0.207324	0.00205154	0.0643809	1.76653e-05
SPATA13	P24545	chr13	1	1	0.00350485	0.127368	0.00374266	0.140242	0.00117613	0.0587373	1.77523e-05
TMEM64	P168	chr8	0.451288	1	0.0041756	0.130796	0.00404876	0.140391	0.00203512	0.0643809	1.78483e-05
CD200	P4060	chr3	0.35249	1	0.00274965	0.125024	0.00312358	0.135793	0.00548293	0.0807504	1.88815e-05
PTPN21	P19986	chr14	1	1	0.00539575	0.138138	0.00487479	0.14659	0.00063911	0.0488238	1.90837e-05
MIR3714+PLCL2	#N/A	#N/A	0.449395	1	0.00245537	0.125024	0.0039247	0.140242	0.00388247	0.0753514	1.90866e-05
SSTR1	P11594	chr14	1	1	0.00553914	0.138361	0.00597154	0.148516	0.000525535	0.047859	1.96297e-05
RNF8	P12240	chr6	1	1	0.0018923	0.118657	0.00272715	0.135793	0.00345362	0.0741019	2.00467e-05
CEP152	P24897	chr15	1	1	0.004503	0.134762	0.00483629	0.14659	0.00087138	0.0523781	2.11334e-05
CDH6	P14160	chr5	0.191109	1	0.00397923	0.127985	0.00521319	0.14659	0.00486592	0.0782691	2.14272e-05
MICA	NR_036523_3	chr6	1	1	0.00259757	0.125024	0.00308958	0.135793	0.00242817	0.067458	2.16104e-05
ZNF704	P22976	chr8	1	1	0.00290916	0.125024	0.00315126	0.135793	0.00219888	0.0654723	2.22346e-05
NUP85	P24774	chr17	0.20939	1	0.00380528	0.127985	0.00544857	0.14659	0.00483467	0.0782691	2.30023e-05
LMO4	P22214	chr1	1	1	0.0027464	0.125024	0.00403242	0.140391	0.00195706	0.0643809	2.36311e-05
ST18	P17027	chr8	0.593807	1	0.00207435	0.118657	0.00290252	0.135793	0.00618251	0.0838431	2.40244e-05
UNC5D	P7894	chr8	1	1	0.00145218	0.118657	0.00252886	0.135793	0.00609648	0.0838431	2.4284e-05
PTGFRN	P21256	chr1	0.0184032	1	0.0170409	0.168381	0.0228864	0.190464	0.00317089	0.0736748	2.46206e-05
PVRL4	P15353	chr1	1	1	0.00290026	0.125024	0.00284195	0.135793	0.00277329	0.0694693	2.47115e-05
TMEM108	P5256	chr3	1	1	0.00275329	0.125024	0.00359614	0.139022	0.00233298	0.0671291	2.49298e-05
SLC22A17	P23785	chr14	0.0741268	1	0.013055	0.160222	0.0119988	0.164801	0.00203265	0.0643809	2.53846e-05
ZNF300	P21716	chr5	1	1	0.0030951	0.125024	0.00348509	0.139022	0.00222121	0.0656812	2.57067e-05
ARHGAP28	P17353	chr18	1	1	0.00316321	0.125024	0.00276825	0.135793	0.00276284	0.0694693	2.59167e-05
ACTL6B	P5385	chr7	0.515043	1	0.003701	0.127985	0.00368211	0.140242	0.00348662	0.0741253	2.61671e-05
ACTR3B	P1198	chr7	0.866343	1	0.00211718	0.118657	0.00295047	0.135793	0.00454221	0.0766486	2.62654e-05
CYP2U1	P11533	chr4	0.288944	1	0.00326933	0.125619	0.00413135	0.141899	0.0063475	0.0847152	2.64366e-05
IL33	P24204	chr9	0.0493508	1	0.00803417	0.146035	0.00697487	0.156611	0.00907122	0.0942254	2.67173e-05
ACADVL	P6744	chr17	0.0148131	0.146328	0.00993451	0.152215	0.0125225	0.166124	0.0137328	0.10707	2.69144e-05
IGSF11	P20349	chr3	1	1	0.00191375	0.118657	0.00256499	0.135793	0.00526801	0.0798755	2.74061e-05
GABRA2	P23948	chr4	1	1	0.00230654	0.121601	0.00384406	0.140242	0.00291832	0.0707456	2.74202e-05
TNFAIP1	P20303	chr17	0.0945918	1	0.00790471	0.146035	0.0086057	0.162995	0.00405054	0.0757192	2.75878e-05
COQ10A	P19390	chr12	1	1	0.00223228	0.120005	0.00277057	0.135793	0.004224	0.0758796	2.76412e-05
SLC6A17	P18457	chr1	0.3113	1	0.0053611	0.138138	0.00605414	0.148516	0.00258833	0.0683575	2.7666e-05
HEPACAM2	P716	chr7	0.3514	1	0.00446754	0.134762	0.00429487	0.142896	0.00391385	0.0753514	2.78761e-05
PEG10	P1644	chr7	0.103903	0.391293	0.00958562	0.152215	0.0119653	0.164801	0.00228097	0.0669464	2.85772e-05
CHL1	P27183	chr3	1	1	0.00204559	0.118657	0.00275079	0.135793	0.00489424	0.0782691	2.88915e-05
CHGA	P12351	chr14	0.00966061	0.112891	0.0148842	0.163359	0.016043	0.173933	0.0119772	0.102614	2.89701e-05
CDC42EP3	P16413	chr2	0.0766327	1	0.00641897	0.141737	0.00958105	0.16362	0.00586859	0.0830087	2.89957e-05
APOBEC2	P5997	chr6	0.244001	1	0.00466978	0.134762	0.00346978	0.139022	0.00709082	0.0868728	2.93254e-05
NENF	P22129	chr1	0.0326054	1	0.0290772	0.187405	0.0275154	0.195644	0.00108951	0.056948	2.96646e-05
NKAPL	P10853	chr6	1	1	0.00463787	0.134762	0.00801027	0.162942	0.000776172	0.0523781	3.00258e-05
DHRS2	P10680	chr14	0.399839	1	0.00389778	0.127985	0.0039762	0.140242	0.00466014	0.0776182	3.00634e-05
HNF1B	P4021	chr17	0.210544	1	0.00419882	0.130796	0.00500539	0.14659	0.00662991	0.0853991	3.04628e-05
KIAA0319	P3840	chr6	0.268576	1	0.00389385	0.127985	0.00548379	0.14659	0.00517959	0.0791429	3.07821e-05
SPTBN1	P18467	chr2	0.20286	1	0.0125427	0.157155	0.0117626	0.164771	0.000994767	0.0535053	3.0841e-05
GPR123	P17920	chr10	1	1	0.00287558	0.125024	0.00409272	0.141319	0.00255462	0.0677477	3.10947e-05
SNAP91	NR_026669	chr6	0.115363	1	0.00603161	0.141039	0.00819144	0.162995	0.0053777	0.0801034	3.16019e-05
B4GALT6	P12447	chr18	1	1	0.00341692	0.125619	0.00378738	0.140242	0.00237884	0.0671291	3.17167e-05
LRRC42	P9585	chr1	0.797442	1	0.0031613	0.125024	0.00287071	0.135793	0.00425401	0.0758796	3.17176e-05
NDNL2	P16178	chr15	0.0673841	1	0.00997144	0.152215	0.0119298	0.164771	0.00395908	0.0753914	3.2534e-05
CFLAR	P7340	chr2	0.490433	1	0.0159195	0.166871	0.0168255	0.176819	0.000241935	0.043441	3.25739e-05
SCAI	P20510	chr9	1	1	0.00425314	0.130796	0.00496738	0.14659	0.00150764	0.0610334	3.26341e-05
P4HTM	P25517	chr3	0.303104	1	0.0106975	0.152891	0.00842185	0.162995	0.00118738	0.0587373	3.31243e-05
NPTX2	P1174	chr7	0.161803	0.452348	0.00802243	0.146035	0.00701863	0.15693	0.00356556	0.0744217	3.31754e-05
RHBDD2	P13858	chr7	0.0259605	1	0.0156404	0.166255	0.0181926	0.179912	0.00440376	0.0758796	3.3214e-05
ECRP	NR_033909	chr14	1	1	0.00213375	0.118657	0.00354661	0.139022	0.00431783	0.0758796	3.33387e-05
RAB3B	P1159	chr1	0.445376	1	0.00421493	0.130796	0.00485006	0.14659	0.003625	0.0747056	3.3619e-05
QDPR	P25368	chr4	0.177088	1	0.0204154	0.174105	0.0170195	0.177285	0.000543818	0.0482167	3.40083e-05
ALPP	P26551	chr2	1	1	0.0051131	0.1361	0.0052287	0.14659	0.00127013	0.0587373	3.44285e-05
TDRG1	NR_024015	chr6	1	1	0.00296492	0.125024	0.00444335	0.14422	0.0026285	0.0683575	3.49968e-05
ILDR2	P28283	chr1	1	1	0.00329431	0.125619	0.00416717	0.141899	0.00255558	0.0677477	3.53805e-05
KCNJ6	P9734	chr21	1	1	0.00357575	0.127591	0.0046536	0.14659	0.00215376	0.0649825	3.60166e-05
C9orf125	P14960	chr9	0.12259	1	0.0112837	0.155017	0.0110117	0.164771	0.00237851	0.0671291	3.63448e-05
FBXL17	P3522	chr5	0.0281449	1	0.0113361	0.155017	0.0160315	0.173933	0.00721764	0.0870993	3.69202e-05
DFNA5	P5507	chr7	1	1	0.00747598	0.146035	0.0107159	0.164771	0.00046501	0.0471915	3.72e-05
HS3ST5	P18318	chr6	1	1	0.0045493	0.134762	0.00512004	0.14659	0.00162978	0.0618427	3.77904e-05
ANKRD36	P18751	chr2	1	1	0.00331006	0.125619	0.0026213	0.135793	0.0043754	0.0758796	3.77922e-05
TSPAN2	P27404	chr1	0.579646	1	0.00387541	0.127985	0.00467394	0.14659	0.00362522	0.0747056	3.78743e-05
WWC1	P17872	chr5	0.0570341	1	0.00924303	0.150108	0.011286	0.164771	0.00643506	0.0847152	3.80599e-05
PRKACB	P23429	chr1	0.124688	1	0.00783724	0.146035	0.00839368	0.162995	0.00469697	0.0776182	3.82594e-05
ELAVL4	P9087	chr1	0.234159	1	0.0042309	0.130796	0.00503954	0.14659	0.0077426	0.0890284	3.83671e-05
SUSD4	P7643	chr1	0.409808	1	0.00486025	0.134938	0.00554611	0.14659	0.00355374	0.0744217	3.88639e-05
GCH1	P23881	chr14	0.240133	1	0.00560963	0.138584	0.00523356	0.14659	0.00563053	0.0811249	3.92256e-05
C18orf10	P10651	chr18	0.305349	1	0.00583427	0.139552	0.00797917	0.162712	0.00283145	0.0700868	3.96818e-05
CHRNB2	P23440	chr1	1	1	0.00341637	0.125619	0.00357114	0.139022	0.00333333	0.0736868	4.00265e-05
SYT14	NR_027459	chr1	1	1	0.00283119	0.125024	0.00384567	0.140242	0.00378549	0.0749617	4.04761e-05
CCDC18	P25359	chr1	1	1	0.00285925	0.125024	0.00139508	0.135001	0.0104685	0.097841	4.09196e-05
PIGX	P4620	chr3	1	1	0.00485334	0.134938	0.00529312	0.14659	0.00163739	0.0618427	4.11696e-05
MKNK1	NR_024176	chr1	0.376866	1	0.00520322	0.137492	0.00583699	0.148516	0.00369389	0.0747089	4.13462e-05
KIAA0922	P6358	chr4	1	1	0.00617006	0.141529	0.0068533	0.155581	0.00101997	0.054078	4.20382e-05
SH3BP4	P8313	chr2	0.229279	1	0.00537694	0.138138	0.00604887	0.148516	0.00582323	0.082836	4.2278e-05
C2CD2	P20082	chr21	1	1	0.00439812	0.133866	0.00419774	0.141899	0.00242869	0.067458	4.34229e-05
MFAP3L	P10852	chr4	1	1	0.00488932	0.135055	0.0045588	0.145775	0.00201374	0.0643809	4.34603e-05
SLC4A10	P28870	chr2	0.125908	1	0.00461389	0.134762	0.00637489	0.151801	0.0124349	0.103874	4.43989e-05
PEBP1	P21943	chr12	0.162988	0.452348	0.0115254	0.155017	0.011786	0.164771	0.00208152	0.0643809	4.44265e-05
KIAA1199	P14806	chr15	0.5468	1	0.00772418	0.146035	0.00818189	0.162995	0.00134254	0.0587373	4.46748e-05
TMEM159	P13635	chr16	0.0613037	1	0.0319186	0.190353	0.041485	0.207324	0.000577604	0.0482167	4.50699e-05
CD44	P27849	chr11	0.0315763	0.201792	0.0101992	0.152215	0.0111995	0.164771	0.0131395	0.105525	4.5474e-05
PPT1	P2933	chr1	0.202374	0.507797	0.00977996	0.152215	0.00968205	0.16362	0.00248728	0.0674603	4.56907e-05
NEAT1	NR_028272	chr11	0.0050006	1	0.0114733	0.155017	0.0145745	0.170475	0.0571898	0.171153	4.58171e-05
LGALS9	P9681	chr17	0.0507105	1	0.0227722	0.180639	0.0303371	0.198439	0.00137936	0.0588466	4.62172e-05
TMPRSS2	P17183	chr21	0.00922737	1	0.0208587	0.174992	0.0211081	0.187562	0.0122038	0.103065	4.72163e-05
STEAP3	P5928	chr2	1	1	0.00451837	0.134762	0.00487284	0.14659	0.0022693	0.0668426	4.75203e-05
LOC154761	NR_015421	chr7	0.0604286	1	0.00763328	0.146035	0.0112995	0.164771	0.00992498	0.0971782	4.89148e-05
CAMKK2	P28594	chr12	1	1	0.00383535	0.127985	0.0050379	0.14659	0.00271719	0.0693473	4.95214e-05
MBOAT4	P8787	chr8	0.00229143	1	0.0739531	0.230422	0.0560257	0.22086	0.00557785	0.0809872	4.98779e-05
RCAN2	P5801	chr6	0.128285	1	0.00705172	0.145241	0.00951928	0.16362	0.00615061	0.0838431	4.9885e-05
SCG3	P4328	chr15	0.00906952	0.109101	0.0189165	0.171207	0.0259472	0.193344	0.0121402	0.103065	5.07283e-05
MYL12A	P27109	chr18	0.00688689	0.096331	0.0484804	0.208265	0.0638431	0.227718	0.0025379	0.0677477	5.07706e-05
C3orf78	P18602	chr3	0.012426	1	0.0284197	0.187372	0.0217788	0.188588	0.00703845	0.0868728	5.07983e-05
HS6ST3	P20676	chr13	1	1	0.00358647	0.127591	0.00555303	0.14659	0.00284583	0.0702313	5.2776e-05
ENAM	P14547	chr4	1	1	0.00525269	0.138138	0.0067039	0.154378	0.0016308	0.0618427	5.33555e-05
C1S	P28167	chr12	0.0721433	1	0.0160678	0.16723	0.0161894	0.174318	0.00316199	0.0736748	5.48288e-05
ACOXL	P3651	chr2	1	1	0.00273264	0.125024	0.00339945	0.139022	0.00658697	0.0853991	5.62458e-05
SMAD3	P20853	chr15	0.105125	1	0.00752408	0.146035	0.00837643	0.162995	0.00925524	0.0951934	5.63458e-05
FOSL2	P17192	chr2	0.0773192	1	0.00826455	0.147081	0.00860241	0.162995	0.0114436	0.100153	5.75529e-05
TJP2	P12691	chr9	0.584748	1	0.00961087	0.152215	0.0116852	0.164771	0.000958807	0.0528824	5.7598e-05
LOC283314	NR_026947	chr12	1	1	0.00338638	0.125619	0.00347123	0.139022	0.00535772	0.0801034	5.76092e-05
SLFN12L	P24246	chr17	1	1	0.00441656	0.133931	0.00309482	0.135793	0.00460908	0.0772155	5.7624e-05
NGRN	P12529	chr15	0.392098	1	0.00616886	0.141529	0.00640054	0.151801	0.0040891	0.0758796	5.78569e-05
MAP6	P17781	chr11	1	1	0.0039743	0.127985	0.00593317	0.148516	0.00269443	0.0693473	5.8031e-05
ENC1	P19816	chr5	0.0106666	1	0.0226918	0.180175	0.0340533	0.201528	0.00771306	0.0890284	5.80604e-05
FASTKD1	P8579	chr2	0.132617	1	0.00822264	0.147081	0.00768472	0.160624	0.00767869	0.0890284	5.86459e-05
NACA	P15460	chr12	0.115495	0.401502	0.0184225	0.169874	0.0172862	0.178107	0.00179453	0.0641193	5.98961e-05
C3orf30	P1802	chr3	1	1	0.00456178	0.134762	0.00447372	0.14422	0.00329083	0.0736868	6.07663e-05
SVOP	P25678	chr12	0.509475	1	0.0047371	0.134938	0.00555541	0.14659	0.00504261	0.0786342	6.11039e-05
D4S234E	P347	chr4	1	1	0.00396039	0.127985	0.00271869	0.135793	0.00628462	0.0843905	6.11469e-05
USF1	P6981	chr1	0.143551	1	0.0224814	0.179666	0.0230679	0.190464	0.000912766	0.0523781	6.13599e-05
ST8SIA3	P25348	chr18	1	1	0.00621315	0.141529	0.00746812	0.160164	0.00146859	0.0600442	6.1504e-05
SLCO5A1	P16407	chr8	1	1	0.00365992	0.127855	0.00338525	0.139022	0.00550747	0.0807552	6.15734e-05
RPL14	P27301	chr3	0.00372144	0.0720176	0.028462	0.187372	0.0306682	0.198663	0.0210397	0.123415	6.16547e-05
DNMBP	P25441	chr10	1	1	0.00629335	0.141695	0.00681355	0.15533	0.00161669	0.0618427	6.23866e-05
MIR1324	NR_031714	chr3	1	1	0.00551477	0.138172	0.00785415	0.162048	0.0016046	0.0618427	6.25191e-05
SNX15+ARL2+ARL2-SNX15	#N/A	#N/A	0.243403	1	0.0115991	0.155017	0.0100985	0.163621	0.00246209	0.067458	6.30365e-05
NDUFB2	P6322	chr7	0.00237817	0.0708162	0.082946	0.23849	0.0630903	0.22648	0.00567212	0.0813396	6.33307e-05
C6orf154	P3733	chr6	1	1	0.00864012	0.148856	0.00713573	0.158194	0.00114508	0.0579812	6.33363e-05
NRADDP	NR_024046	chr3	1	1	0.00306484	0.125024	0.00340965	0.139022	0.00681757	0.0864022	6.38165e-05
PARM1	P24603	chr4	0.507062	1	0.00586987	0.139562	0.00513608	0.14659	0.00468877	0.0776182	6.41381e-05
ETNK1	P17064	chr12	0.498183	1	0.00645649	0.141737	0.00509116	0.14659	0.00444064	0.0760274	6.49102e-05
NAPA	P24984	chr19	0.490249	1	0.012564	0.157155	0.0131888	0.166124	0.000919483	0.0523781	6.63694e-05
HCN4	P11840	chr15	1	1	0.00258012	0.125024	0.00381527	0.140242	0.00760084	0.088601	6.64623e-05
MTUS2	P10348	chr13	1	1	0.00461	0.134762	0.00692749	0.156401	0.00238522	0.0671291	6.74561e-05
SYT5	P20761	chr19	0.094407	1	0.0137529	0.160464	0.0169594	0.177285	0.00347155	0.0741019	6.76533e-05
KATNAL1	P4045	chr13	1	1	0.00276285	0.125024	0.00463688	0.14659	0.00597171	0.0834618	6.76981e-05
PA2G4P4	NR_003284	chr3	1	1	0.00502066	0.135525	0.00630607	0.150885	0.00246776	0.067458	6.8889e-05
RAB39	P11742	chr11	1	1	0.00382695	0.127985	0.00497285	0.14659	0.00414965	0.0758796	6.95024e-05
LGI3	P27694	chr8	1	1	0.00901846	0.149187	0.0108962	0.164771	0.000813797	0.0523781	7.0229e-05
SOCS6	P15866	chr18	1	1	0.00418265	0.130796	0.00604975	0.148516	0.00318259	0.0736748	7.06383e-05
FNDC4	P26059	chr2	0.203074	1	0.00663486	0.144137	0.00822644	0.162995	0.00734294	0.0879655	7.12602e-05
SLC5A4	P16191	chr22	1	1	0.00417801	0.130796	0.00474959	0.14659	0.00411805	0.0758796	7.14985e-05
PTPLAD1	P20771	chr15	0.640863	1	0.00361891	0.127855	0.0038307	0.140242	0.00924681	0.0951934	7.1812e-05
NBPF9	P5264	chr1	1	1	0.00719949	0.145668	0.00740172	0.160072	0.00155017	0.0618427	7.21414e-05
FGFRL1	P16676	chr4	1	1	0.0039897	0.127985	0.0053918	0.14659	0.00386077	0.0753514	7.24631e-05
SNORA62	NR_002324	chr3	1	1	0.00484495	0.134938	0.00391932	0.140242	0.00441095	0.0758796	7.29737e-05
SPINK2	P9040	chr4	1	1	0.00637483	0.141737	0.00419775	0.141899	0.00313705	0.0736578	7.31094e-05
CNN1	P11551	chr19	1	1	0.00743189	0.146035	0.00793094	0.162535	0.00142498	0.0588466	7.31409e-05
ITGB5	P9550	chr3	0.660472	1	0.00491378	0.135055	0.00517911	0.14659	0.00512573	0.0791429	7.46972e-05
ESR1	P12702	chr6	1	1	0.00341251	0.125619	0.00394725	0.140242	0.0063971	0.0847152	7.47073e-05
SLC8A2	P2219	chr19	1	1	0.00724467	0.145923	0.00516251	0.14659	0.00233068	0.0671291	7.54238e-05
CREB5	P6095	chr7	1	1	0.00791625	0.146035	0.00776984	0.161244	0.00141909	0.0588466	7.55073e-05
APBA2	P4098	chr15	1	1	0.00292192	0.125024	0.00315354	0.135793	0.00948437	0.0955178	7.5584e-05
PLB1	P493	chr2	1	1	0.0143345	0.162009	0.0090181	0.163487	0.00068388	0.0504223	7.63078e-05
HCFC2	P2817	chr12	0.0511389	1	0.00955963	0.152215	0.00923749	0.163487	0.0197357	0.121042	7.68213e-05
GNG2	P21041	chr14	0.650959	1	0.00430678	0.131573	0.00668916	0.154378	0.00478817	0.0781903	7.72979e-05
MYO1E	P11316	chr15	0.0807179	1	0.0166923	0.167838	0.021436	0.188588	0.00312555	0.0735981	7.76385e-05
NEBL	P536	chr10	0.268719	1	0.00534448	0.138138	0.00696137	0.156611	0.00905754	0.0942254	7.78387e-05
MAPT	P19739	chr17	1	1	0.00613125	0.141529	0.00357897	0.139022	0.00421776	0.0758796	7.92564e-05
RPSA	P11739	chr3	0.00807893	0.10013	0.0236673	0.18214	0.0268219	0.194297	0.0181267	0.117573	7.95468e-05
APLP1	P27103	chr19	0.173221	1	0.0116991	0.155017	0.011269	0.164771	0.00416829	0.0758796	8.11192e-05
LRRC39	P10806	chr1	1	1	0.00578455	0.139552	0.00556536	0.14659	0.00299579	0.0721976	8.20007e-05
KRT8	P5912	chr12	0.0222312	0.189428	0.0161638	0.16723	0.0201059	0.185236	0.0134063	0.106138	8.22926e-05
REG3G	P7670	chr2	0.0231913	0.190371	0.0257408	0.182833	0.0269523	0.194464	0.00604942	0.0838179	8.26244e-05
C1orf230	P24140	chr1	0.122554	1	0.0223224	0.179043	0.0258514	0.193344	0.00138583	0.0588466	8.30979e-05
HPCA	P12860	chr1	1	1	0.00485778	0.134938	0.0054303	0.14659	0.00372919	0.0748492	8.33538e-05
WSCD2	P26136	chr12	0.873328	1	0.00489945	0.135055	0.00630423	0.150885	0.00366908	0.0747056	8.37732e-05
ATP6V0E2	P14486	chr7	0.518259	1	0.00837306	0.14826	0.00927291	0.163487	0.00246358	0.067458	8.38845e-05
C21orf84	NR_026863	chr21	1	1	0.00785344	0.146035	0.006118	0.149636	0.00206984	0.0643809	8.41072e-05
GOLGA7B	P19462	chr10	0.268576	1	0.0104143	0.152215	0.00889567	0.163487	0.00405461	0.0757192	8.51077e-05
LOC100132354	NR_024478	chr6	1	1	0.00618622	0.141529	0.00715686	0.158194	0.00232496	0.0671291	8.65338e-05
KIAA1211	P10407	chr4	1	1	0.0033421	0.125619	0.00386722	0.140242	0.00820218	0.0904772	8.86626e-05
EFCAB4B	P28889	chr12	1	1	0.00330692	0.125619	0.00288538	0.135793	0.0112049	0.0992462	8.92856e-05
TMEM215	P25114	chr9	1	1	0.010364	0.152215	0.0127918	0.166124	0.000806493	0.0523781	8.929e-05
PLIN4	P2543	chr19	1	1	0.00478667	0.134938	0.00556434	0.14659	0.00401818	0.0753914	8.9361e-05
MRO	P13231	chr18	1	1	0.00626674	0.141529	0.00527382	0.14659	0.00327331	0.0736868	9.01587e-05
REST	P7831	chr4	1	1	0.00389725	0.127985	0.00465376	0.14659	0.00603199	0.0838179	9.09967e-05
C11orf75	P17036	chr11	0.0121362	1	0.0458925	0.2049	0.0306422	0.198663	0.00641365	0.0847152	9.10362e-05
ARNTL2	P1277	chr12	0.413791	1	0.00644229	0.141737	0.00848709	0.162995	0.00487977	0.0782691	9.16832e-05
GLP1R	P11590	chr6	0.91544	1	0.0034142	0.125619	0.00455754	0.145775	0.00783881	0.0890284	9.25442e-05
MIA2	P8852	chr14	0.122413	1	0.0107367	0.152919	0.012114	0.164801	0.00712143	0.0868728	9.37211e-05
PTGS2	P9960	chr1	0.0544994	1	0.0195399	0.172111	0.0150104	0.171351	0.00713545	0.0868728	9.41804e-05
GPR120	P5283	chr10	1	1	0.00282534	0.125024	0.00437739	0.143986	0.00922364	0.0951934	9.4191e-05
RRAGA	P26798	chr9	0.498548	1	0.0157208	0.166255	0.0109028	0.164771	0.0013513	0.0587373	9.51407e-05
SLC39A9	P8881	chr14	0.975473	1	0.00701767	0.145241	0.00842223	0.162995	0.00200972	0.0643809	9.54119e-05
CSDA	P7537	chr12	0.140148	1	0.00639015	0.141737	0.00748208	0.160164	0.0173603	0.11554	9.57213e-05
STEAP4	P4569	chr7	1	1	0.00311208	0.125024	0.00447506	0.14422	0.0084693	0.0918216	9.68217e-05
GAS2	P19938	chr11	0.0339058	1	0.0179071	0.168586	0.0102537	0.163621	0.0192111	0.120741	9.79371e-05
IFFO2	P11578	chr1	0.376694	1	0.00881835	0.148936	0.0111121	0.164771	0.00324352	0.0736868	9.80218e-05
GPR158	P15319	chr10	1	1	0.00367167	0.127855	0.00586089	0.148516	0.00561858	0.0811249	9.88185e-05
C1orf227	P5860	chr1	1	1	0.0157506	0.166255	0.0160214	0.173933	0.000491108	0.0471915	0.000100849
PCDH7	P2700	chr4	1	1	0.00480421	0.134938	0.00598858	0.148516	0.00432312	0.0758796	0.00010115
MIR3124	NR_036070	chr1	1	1	0.00850636	0.148323	0.00732644	0.159128	0.00200301	0.0643809	0.000101452
TXNL4A	P8127	chr18	0.0551232	1	0.0482807	0.2078	0.0420434	0.207381	0.00111859	0.0578151	0.000101676
GNG4	P6776	chr1	0.175683	1	0.0105332	0.152215	0.0126142	0.166124	0.00539037	0.0801049	0.000102118
CLMN	P11377	chr14	1	1	0.00660035	0.144137	0.00832813	0.162995	0.00230209	0.0670871	0.000102597
C5orf49	P2705	chr5	1	1	0.0155501	0.166255	0.0177676	0.179099	0.000461635	0.0471915	0.000103266
BCL6	P7275	chr3	0.0108018	1	0.0316626	0.189702	0.0338924	0.201528	0.0112346	0.0992462	0.000105052
RTN3	P24703	chr11	0.272176	1	0.0112124	0.155017	0.00972486	0.16362	0.0044395	0.0760274	0.000106065
DIRAS1	P21443	chr19	1	1	0.00281558	0.125024	0.00480898	0.14659	0.00976233	0.0971782	0.000106348
LASS6	P16707	chr2	0.497753	1	0.00643056	0.141737	0.00891505	0.163487	0.00475977	0.0781248	0.000108752
SURF2	P11252	chr9	0.00984958	1	0.0424624	0.201002	0.0498282	0.215227	0.00662377	0.0853991	0.000110211
SMURF1	P27702	chr7	0.0410633	1	0.0193393	0.171816	0.0197117	0.18429	0.00882744	0.0932441	0.000110305
SLC7A8	P15222	chr14	0.137845	1	0.00972506	0.152215	0.0118967	0.164771	0.00869873	0.0929599	0.000110663
SERPING1	P10676	chr11	0.00193901	0.0708162	0.0477642	0.207287	0.0533783	0.218546	0.0281333	0.134575	0.000110895
UBE3C	P12734	chr7	0.660876	1	0.00536528	0.138138	0.0066043	0.154231	0.00605888	0.0838179	0.000112729
TMEM71	P27759	chr8	1	1	0.00908088	0.149187	0.0121078	0.164801	0.00129422	0.0587373	0.000113001
MTUS1	P15815	chr8	0.40751	1	0.00762913	0.146035	0.00918884	0.163487	0.00501008	0.078486	0.00011354
CHRNA5	P23800	chr15	1	1	0.00816115	0.146493	0.00471286	0.14659	0.00372696	0.0748492	0.000113685
PAM	P12412	chr5	0.0745848	0.32219	0.00826501	0.147081	0.0117159	0.164771	0.0198701	0.121042	0.000113787
MIR29A	NR_029503	chr7	1	1	0.00561554	0.138584	0.00256486	0.135793	0.0100388	0.0971782	0.000114494
BTBD16	P7657	chr10	1	1	0.00646767	0.141737	0.00662419	0.154231	0.0033818	0.0739051	0.000114688
ZMYND15	P7462	chr17	1	1	0.00425809	0.130796	0.00518783	0.14659	0.00660916	0.0853991	0.00011541
FAM135A	P21388	chr6	0.179246	1	0.00999862	0.152215	0.011739	0.164771	0.00698777	0.0868728	0.00011607
FGF14	P19301	chr13	1	1	0.00408477	0.130111	0.00479989	0.14659	0.00754075	0.0885284	0.000116611
CD97	P17913	chr19	0.0778244	1	0.00876552	0.148936	0.00911325	0.163487	0.024038	0.128353	0.000117642
KHNYN	P12595	chr14	0.713715	1	0.00601114	0.141039	0.00649409	0.153358	0.00538051	0.0801034	0.000117945
LATS2	P15457	chr13	1	1	0.00897854	0.149187	0.00732622	0.159128	0.00229025	0.0669797	0.000118424
CPE	P4274	chr4	0.0551736	0.268643	0.0106586	0.152891	0.0137993	0.167049	0.0187546	0.119385	0.000119421
CAMK2N1	P4504	chr1	0.128696	1	0.0146919	0.16316	0.016336	0.17485	0.00497706	0.0783052	0.000120411
ZMAT4	P28761	chr8	1	1	0.00780408	0.146035	0.00959306	0.16362	0.00205384	0.0643809	0.00012043
NBPF10	P22344	chr1	1	1	0.0156119	0.166255	0.0188273	0.180948	0.000529955	0.047859	0.000121721
MTMR7	P15854	chr8	0.164474	1	0.00872149	0.148936	0.00998699	0.163621	0.010912	0.0990242	0.000122077
PAX6	P8562	chr11	0.169056	1	0.00746146	0.146035	0.0101911	0.163621	0.012175	0.103065	0.000122197
KIF1C	P4125	chr17	0.258503	1	0.0162528	0.16723	0.0185471	0.180748	0.00201379	0.0643809	0.00012246
B3GALNT1	P2417	chr3	1	1	0.00465935	0.134762	0.00625707	0.150885	0.00547806	0.0807504	0.000124242
MRI1	P22014	chr19	1	1	0.00456889	0.134762	0.00493163	0.14659	0.00709863	0.0868728	0.000124396
LOC284751	NR_034124	chr20	1	1	0.00941267	0.15189	0.0108296	0.164771	0.00157918	0.0618427	0.000125052
LRRC10B	P23006	chr11	1	1	0.0110137	0.153668	0.0121325	0.164801	0.0012183	0.0587373	0.000126211
LOXL4	P12833	chr10	0.0258974	1	0.0155299	0.166255	0.0182729	0.180272	0.0222619	0.125149	0.000126726
SLC7A2	P9882	chr8	0.0630848	0.286366	0.0194848	0.17209	0.0235929	0.190464	0.0056813	0.0813396	0.00012746
DKFZp566F0947	NR_026894	chr19	1	1	0.0113861	0.155017	0.0111528	0.164771	0.00130078	0.0587373	0.000127729
PGRMC2	P20961	chr4	0.900836	1	0.00718022	0.145668	0.0107789	0.164771	0.0023703	0.0671291	0.000127777
SNAP25	P22582	chr20	0.177908	1	0.00964073	0.152215	0.0138022	0.167049	0.00706992	0.0868728	0.000129114
NOS1AP	P11404	chr1	1	1	0.00383673	0.127985	0.00348328	0.139022	0.0125237	0.103997	0.000129117
SLC25A15+MIR621	#N/A	#N/A	1	1	0.00692931	0.145241	0.00834779	0.162995	0.00291036	0.0707456	0.000129735
MEX3A	P5233	chr1	1	1	0.00718591	0.145668	0.00920547	0.163487	0.00254891	0.0677477	0.0001299
SNORD88B	NR_003068	chr19	1	1	0.00316689	0.125024	0.00369017	0.140242	0.0150319	0.110891	0.000134345
AGBL2	P11924	chr11	1	1	0.0100764	0.152215	0.0125695	0.166124	0.00139716	0.0588466	0.000135153
C14orf156	P796	chr14	0.0062874	0.091841	0.0861726	0.240616	0.0764428	0.238602	0.00428927	0.0758796	0.000135585
SNORD34	NR_000019	chr19	1	1	0.00531206	0.138138	0.00388881	0.140242	0.00872167	0.093084	0.000137161
ADAMTSL3	P20031	chr15	1	1	0.00710007	0.145668	0.00924139	0.163487	0.00275068	0.0694693	0.000137358
ASCL2	P12693	chr11	1	1	0.00983677	0.152215	0.0121557	0.164844	0.0015556	0.0618427	0.000140794
C12orf53	P17748	chr12	1	1	0.00551333	0.138172	0.00822299	0.162995	0.00411968	0.0758796	0.000141267
PHTF2	P20885	chr7	0.246954	1	0.0104846	0.152215	0.0137308	0.167049	0.005339	0.0801034	0.00014315
IL6	P10777	chr7	0.00354641	1	0.0463173	0.205416	0.0440119	0.207381	0.0263855	0.132393	0.00014373
PLD2	P1707	chr17	1	1	0.00794928	0.146035	0.00917695	0.163487	0.00261645	0.0683575	0.000143803
CASP8	P24435	chr2	1	1	0.00786527	0.146035	0.0118121	0.164771	0.00206237	0.0643809	0.000144257
QPCT	P15087	chr2	0.0642514	0.286366	0.0158657	0.166732	0.0147764	0.171031	0.0127392	0.104457	0.000144432
FABP5	P24088	chr8	0.0410768	0.22815	0.0408741	0.198883	0.0269177	0.194385	0.00427366	0.0758796	0.000145205
FBXO27	P2563	chr19	1	1	0.00324827	0.125619	0.0036248	0.139199	0.0166079	0.113547	0.000146682
CRIM1	P27843	chr2	0.456169	1	0.0102052	0.152215	0.0098049	0.163621	0.00428612	0.0758796	0.00014674
GRM1	P5093	chr6	1	1	0.00548017	0.138172	0.00666712	0.154378	0.00535874	0.0801034	0.000146834
C7orf70	P23003	chr7	1	1	0.011888	0.155133	0.012131	0.164801	0.00135804	0.0587373	0.000146868
TMEM63A	P20204	chr1	0.0961089	1	0.0203947	0.174105	0.0268898	0.194354	0.00382761	0.075252	0.000150477
ING2	P3190	chr4	0.268895	1	0.0102047	0.152215	0.0132769	0.166326	0.00555554	0.080806	0.000150878
MAMDC2	P22646	chr9	1	1	0.0035455	0.127368	0.00544263	0.14659	0.0105185	0.097841	0.000151229
LINGO2	P28181	chr9	1	1	0.00507362	0.135814	0.0062987	0.150885	0.00638575	0.0847152	0.000151898
HSPC159	P13833	chr2	1	1	0.00667607	0.144379	0.00916038	0.163487	0.00340816	0.0739051	0.000154546
GPD1L	P26528	chr3	1	1	0.00909717	0.149187	0.00682333	0.15533	0.00338486	0.0739051	0.000155566
SCN3B	P28550	chr11	1	1	0.00603136	0.141039	0.00662491	0.154231	0.0053066	0.0801034	0.000156733
NPM2	P1243	chr8	0.122585	1	0.0215016	0.176877	0.0252971	0.193271	0.00327572	0.0736868	0.00016058
KCTD6	P13633	chr3	1	1	0.00680769	0.145241	0.00852151	0.162995	0.00377239	0.0749617	0.000160837
C14orf132	NR_023938	chr14	0.504079	1	0.00853695	0.148323	0.00979991	0.163621	0.0052144	0.0795027	0.000161472
POU5F1	P8984	chr6	1	1	0.00909775	0.149187	0.00968972	0.16362	0.0025217	0.0677232	0.000162911
AP1G2+JPH4	#N/A	#N/A	0.0239282	1	0.0176928	0.168578	0.0222111	0.189121	0.0239756	0.128353	0.000164794
YWHAH	P23542	chr22	0.209641	0.510899	0.0262131	0.184045	0.0252041	0.193271	0.00162776	0.0618427	0.000164798
NDUFV3	P24502	chr21	0.0598991	1	0.0245815	0.18214	0.0332592	0.201339	0.00460785	0.0772155	0.000164917
RAB42	P24473	chr1	1	1	0.00452632	0.134762	0.00510405	0.14659	0.00991008	0.0971782	0.000166883
C15orf61	P21438	chr15	1	1	0.0125147	0.157155	0.0129873	0.166124	0.00141157	0.0588466	0.000167168
SAV1	P14574	chr14	0.123288	1	0.0180343	0.16871	0.0216339	0.188588	0.00477228	0.0781248	0.000167242
GJA1	P3239	chr6	0.08347	1	0.0234522	0.18214	0.0320543	0.19928	0.00367256	0.0747056	0.000167774
2016-03-04	P18725	chr2	1	1	0.0114919	0.155017	0.00999397	0.163621	0.00202038	0.0643809	0.000168722
TMOD2	P28544	chr15	1	1	0.0047522	0.134938	0.00530916	0.14659	0.00923869	0.0951934	0.000169348
YPEL1	P11760	chr22	1	1	0.00673736	0.145139	0.00786772	0.162048	0.00440059	0.0758796	0.00016945
LOC151009	NR_027244	chr2	1	1	0.0123847	0.156788	0.0142989	0.170166	0.00132316	0.0587373	0.000170074
CCDC56	P22864	chr17	0.432316	1	0.0242888	0.18214	0.0114015	0.164771	0.00197282	0.0643809	0.000171182
DIRAS2	P17933	chr9	1	1	0.00680659	0.145241	0.0043953	0.143986	0.00795152	0.0892699	0.000172187
LOC100131199	P14132	chr7	1	1	0.00674653	0.145139	0.00927677	0.163487	0.0038099	0.0750833	0.000172519
FAM169A	P2407	chr5	1	1	0.00596782	0.14093	0.00882536	0.163487	0.00452768	0.0766486	0.000172529
UROS	P10379	chr10	0.677478	1	0.0149079	0.163359	0.0144028	0.170166	0.00165649	0.0619454	0.000174003
HUNK	P25673	chr21	1	1	0.0106823	0.152891	0.0116515	0.164771	0.00195686	0.0643809	0.000175535
MIR3916	NR_037480	chr1	0.0615002	1	0.0157264	0.166255	0.0164372	0.174975	0.0153328	0.111715	0.00017565
KLHDC5	P15287	chr12	0.351588	1	0.0108205	0.153668	0.0131805	0.166124	0.00487588	0.0782691	0.000176084
RAB3A	P11712	chr19	1	1	0.00721429	0.145668	0.00707233	0.157508	0.00482101	0.0782691	0.000176955
THG1L	P3876	chr5	0.186672	1	0.0144666	0.162009	0.0210463	0.187562	0.00433606	0.0758796	0.000177229
GPR44	P29041	chr11	1	1	0.00745951	0.146035	0.00692534	0.156401	0.00479532	0.0781903	0.000177981
TERF2IP	P25383	chr16	0.206419	1	0.00979176	0.152215	0.0145831	0.170475	0.0084228	0.091731	0.000178299
ADRBK2	P4149	chr22	0.122155	1	0.0118377	0.155017	0.0134917	0.167049	0.0128536	0.104896	0.000179764
PDXP	P11851	chr22	0.122787	1	0.0157799	0.166255	0.0223061	0.189121	0.00581523	0.082836	0.000180095
NRSN2	P5818	chr20	0.350778	1	0.0111757	0.155017	0.0116294	0.164771	0.00554222	0.0807552	0.000180875
APBB1	P10020	chr11	0.47713	1	0.0117235	0.155017	0.0120213	0.164801	0.00378392	0.0749617	0.000181911
ARHGEF10	P3330	chr8	1	1	0.01091	0.153668	0.0115956	0.164771	0.0020538	0.0643809	0.000185043
ABCC3	P17672	chr17	0.0498193	1	0.0187742	0.170551	0.0266956	0.194297	0.0104954	0.097841	0.000186342
TRNAU1AP	P10812	chr1	0.457577	1	0.00910761	0.149187	0.010425	0.164771	0.00613526	0.0838431	0.000188943
PACS1	P16940	chr11	0.791168	1	0.00779179	0.146035	0.00859228	0.162995	0.00518117	0.0791429	0.00019349
RANBP6	NR_024094	chr9	0.00942542	1	0.0273293	0.185642	0.0312301	0.198958	0.0344431	0.144933	0.000195007
TAPT1	P16485	chr4	0.056688	1	0.0121843	0.155233	0.0144695	0.170316	0.027928	0.134139	0.000196175
RRAGD	P8915	chr6	0.553614	1	0.00576559	0.139552	0.00844217	0.162995	0.0104989	0.097841	0.000198346
C11orf9	P9278	chr11	0.0182898	1	0.025058	0.18214	0.0303156	0.198439	0.020552	0.122834	0.00019985
RPL4	P11176	chr15	0.00275152	0.0708162	0.0675681	0.226017	0.0719875	0.235581	0.0214825	0.123876	0.00020097
KIAA1409	P21088	chr14	0.122266	1	0.00999012	0.152215	0.0116249	0.164771	0.020482	0.122683	0.000202857
RPP25	P24476	chr15	1	1	0.0129273	0.159514	0.010536	0.164771	0.0021445	0.0649825	0.00020357
ZNF385D	P228	chr3	1	1	0.00426545	0.130796	0.00672515	0.154378	0.0102715	0.097503	0.000205023
CNTN4	P10534	chr3	0.509248	1	0.0049603	0.135525	0.00657799	0.154231	0.0179029	0.116859	0.000206626
WFS1	P894	chr4	0.34218	1	0.0127587	0.158147	0.0112674	0.164771	0.00606859	0.0838179	0.000207216
WBP2	P793	chr17	0.339872	1	0.0131049	0.160222	0.00960516	0.16362	0.00703887	0.0868728	0.00020869
CYB561	P17817	chr17	0.100114	1	0.0346024	0.194982	0.0336055	0.201528	0.00260536	0.0683575	0.000209916
ETS2	P33	chr21	0.486232	1	0.00711492	0.145668	0.00748377	0.160164	0.0117417	0.101572	0.000210304
NOL4	P4100	chr18	0.0496093	1	0.0137885	0.160464	0.0180628	0.17951	0.024692	0.129344	0.000210919
PIGL	P16785	chr17	1	1	0.00838901	0.14826	0.0100889	0.163621	0.00364512	0.0747056	0.000212842
C9orf119	P9359	chr9	0.0288245	1	0.0636463	0.223432	0.0514296	0.217674	0.00328953	0.0736868	0.000213889
KIAA1826	P14465	chr11	1	1	0.0055799	0.138584	0.00819659	0.162995	0.00685878	0.0864022	0.000215751
RCC2	P2832	chr1	0.12253	1	0.012281	0.155989	0.0145691	0.170475	0.01457	0.109554	0.000218952
ACSM1	P26716	chr16	1	1	0.00816425	0.146493	0.0133159	0.166387	0.00293966	0.0710533	0.00021904
NDUFB1	P26560	chr14	0.042981	0.230793	0.0452045	0.2042	0.0249646	0.192842	0.00666368	0.0854323	0.000221065
CORT+APITD1-CORT+APITD1	#N/A	#N/A	1	1	0.00753476	0.146035	0.00833787	0.162995	0.00515496	0.0791429	0.000221418
LRRN4	P4832	chr20	1	1	0.00661305	0.144137	0.00748393	0.160164	0.00662456	0.0853991	0.000223643
LOC284578	NR_027086	chr1	1	1	0.013809	0.160464	0.0182296	0.180061	0.00130603	0.0587373	0.000224148
CXCL16	P20716	chr17	0.395949	1	0.0105169	0.152215	0.0145545	0.170475	0.00544395	0.0807504	0.000224798
FAM126B	P12887	chr2	1	1	0.00751308	0.146035	0.0109843	0.164771	0.0040059	0.0753914	0.000225157
CASQ2	P29183	chr1	1	1	0.00687592	0.145241	0.00499009	0.14659	0.00969416	0.0969821	0.00022628
LOC541473	NR_003602	chr7	1	1	0.00896863	0.149187	0.00892528	0.163487	0.00418046	0.0758796	0.000227394
SPCS1	P1065	chr3	0.0737079	1	0.0503361	0.210273	0.044035	0.207381	0.00208388	0.0643809	0.000230606
CHAF1B	P10569	chr21	1	1	0.0135682	0.160464	0.0105529	0.164771	0.00239909	0.067289	0.000232283
G6PC3	P28554	chr17	0.0289009	1	0.0468704	0.205962	0.0406687	0.207324	0.00625201	0.0843662	0.000232785
SMARCC1	P13626	chr3	0.764002	1	0.0121248	0.155233	0.0131612	0.166124	0.0028898	0.0707456	0.000237111
RNF125	P20020	chr18	1	1	0.00583297	0.139552	0.00513175	0.14659	0.0117963	0.101685	0.000237541
CASP6	P10350	chr4	0.0211706	1	0.0617184	0.221196	0.0791054	0.240773	0.00342655	0.0739051	0.000238125
SLC7A14	P13957	chr3	1	1	0.00613031	0.141529	0.00814184	0.162995	0.00717194	0.0870156	0.000240195
MIR129-1	NR_029596	chr7	1	1	0.0153797	0.165432	0.0136526	0.167049	0.00170659	0.0627468	0.000240397
KIAA0040	P25257	chr1	0.128516	1	0.01391	0.161003	0.0150787	0.171351	0.013343	0.105973	0.000241123
OSBPL3	P945	chr7	1	1	0.00587594	0.139562	0.00971437	0.16362	0.00637835	0.0847152	0.000243523
GTPBP2	P24245	chr6	0.0205648	1	0.0298071	0.187677	0.0302348	0.198439	0.0198438	0.121042	0.000245524
SOD2	P16183	chr6	0.000105848	0.0216459	0.177916	0.29748	0.157611	0.289556	0.126093	0.238773	0.000249037
WDR93	P5728	chr15	1	1	0.0144207	0.162009	0.0153633	0.171351	0.00171168	0.0627468	0.000251713
IER3IP1	P8301	chr18	0.280201	1	0.020711	0.174992	0.0211344	0.187562	0.00311769	0.0735981	0.000253411
KCTD12	P12178	chr13	0.31787	1	0.0162569	0.16723	0.0163621	0.174855	0.00453468	0.0766486	0.00025397
CMTM8	P19057	chr3	0.392144	1	0.0185889	0.169874	0.0195125	0.183892	0.0027156	0.0693473	0.000255494
C14orf167	NR_023923	chr14	1	1	0.0064222	0.141737	0.00765593	0.160624	0.00789983	0.0891503	0.000256653
TMEM60	P24624	chr7	0.407271	1	0.00811361	0.146493	0.00596019	0.148516	0.0198084	0.121042	0.00025757
NAT8L	P13287	chr4	1	1	0.00502978	0.135525	0.0075888	0.160624	0.0102368	0.097503	0.000257897
TESK2	P27988	chr1	1	1	0.0086874	0.148936	0.00921855	0.163487	0.00492396	0.0782691	0.000259821
FAM190A	P12542	chr4	1	1	0.00581934	0.139552	0.0072014	0.158662	0.00942653	0.095403	0.000260198
PDE1B	P23962	chr12	1	1	0.00704701	0.145241	0.00929348	0.163487	0.00606443	0.0838179	0.000261333
OR3A2	P2061	chr17	1	1	0.00787108	0.146035	0.00979367	0.163621	0.00516959	0.0791429	0.000262047
LOC100216001	NR_024475	chr10	1	1	0.00635885	0.141737	0.00921736	0.163487	0.00680146	0.0864022	0.000262122
LOC100129034	NR_027406	chr9	1	1	0.00852189	0.148323	0.0106692	0.164771	0.00440446	0.0758796	0.00026309
C6orf227	NR_027908	chr6	1	1	0.00620246	0.141529	0.00866107	0.163487	0.00746202	0.0882981	0.000263301
CRELD1	P9420	chr3	0.291209	1	0.0177879	0.168578	0.0159048	0.173918	0.00495216	0.0783052	0.000267093
C7orf63	P17368	chr7	1	1	0.0145276	0.162009	0.0214146	0.188588	0.00131458	0.0587373	0.000267611
EIF3D	P1560	chr22	0.253619	0.537462	0.0178263	0.168578	0.0176427	0.179099	0.005151	0.0791429	0.000268617
TAGLN3	P3368	chr3	0.435566	1	0.00696258	0.145241	0.00913556	0.163487	0.0149291	0.110799	0.000270072
RGS17	P25503	chr6	1	1	0.00985361	0.152215	0.00850813	0.162995	0.00494679	0.0783052	0.000270657
C1R	P17512	chr12	0.0548837	1	0.0340739	0.194078	0.0302272	0.198439	0.00746867	0.0882981	0.000274602
NFKBIA	P8427	chr14	0.0103223	1	0.0397681	0.198333	0.0338822	0.201528	0.0303891	0.13799	0.000274855
FOXE1	P25431	chr9	1	1	0.00678089	0.145241	0.00631595	0.150885	0.0100194	0.0971782	0.000278241
LHFPL2	P4955	chr5	0.195504	1	0.00857456	0.148478	0.00917909	0.163487	0.0280697	0.134349	0.00027972
NCKAP5	P17043	chr2	1	1	0.00798487	0.146035	0.00760126	0.160624	0.00712827	0.0868728	0.000280101
CECR6	P9179	chr22	1	1	0.00777193	0.146035	0.00617444	0.150123	0.00912638	0.0945783	0.000282878
GLUL	P24686	chr1	0.20293	1	0.0135864	0.160464	0.0175621	0.179099	0.00905378	0.0942254	0.000283105
MAGI2	P7200	chr7	1	1	0.00626873	0.141529	0.00855799	0.162995	0.00823721	0.0907418	0.000284945
ASAP2	P12636	chr2	0.607183	1	0.0165804	0.167838	0.0208325	0.186698	0.00210823	0.0648893	0.000285075
ATP1B2	P6824	chr17	1	1	0.0114649	0.155017	0.00994561	0.163621	0.00389081	0.0753514	0.000285855
CARD6	P7066	chr5	1	1	0.0137018	0.160464	0.018888	0.180948	0.00171794	0.0627468	0.000286352
DNAJC6	P7463	chr1	0.347602	1	0.00702855	0.145241	0.0100117	0.163621	0.018254	0.118007	0.000287337
TANC1	P22543	chr2	1	1	0.0121391	0.155233	0.016806	0.176819	0.00218887	0.0654113	0.000287366
C3orf18	P6062	chr3	1	1	0.00664733	0.144137	0.00860792	0.162995	0.00797133	0.089364	0.00029234
FAM45A+FAM45B	#N/A	#N/A	0.214761	1	0.0419786	0.200318	0.0417855	0.20738	0.00121642	0.0587373	0.00029344
RGS9	P20785	chr17	0.369129	1	0.00626337	0.141529	0.00960457	0.16362	0.0207028	0.122842	0.000294208
SCARB2	P4822	chr4	0.464285	0.691142	0.0070247	0.145241	0.00874208	0.163487	0.0164437	0.113196	0.000298922
IL17RD	P22420	chr3	1	1	0.008051	0.146035	0.0107349	0.164771	0.00552917	0.0807552	0.00030357
ST8SIA4	P8502	chr5	1	1	0.0102757	0.152215	0.0128826	0.166124	0.00365641	0.0747056	0.000306729
MYO3A	P18974	chr10	0.234724	1	0.00805358	0.146035	0.0111242	0.164771	0.0232536	0.127213	0.000309273
AMIGO1	P4640	chr1	1	1	0.0075928	0.146035	0.00905833	0.163487	0.00712782	0.0868728	0.000309908
ZNF90	P8786	chr19	1	1	0.00568145	0.138773	0.00596975	0.148516	0.014558	0.109554	0.000311708
SYBU	P25155	chr8	1	1	0.0053797	0.138138	0.00559768	0.14697	0.0164705	0.113259	0.000312844
RYK	P22166	chr3	0.719824	1	0.0115611	0.155017	0.0151084	0.171351	0.00395931	0.0753914	0.000313772
MAP1LC3A	P22851	chr20	0.350468	1	0.0121969	0.155233	0.0112875	0.164771	0.0103264	0.0975773	0.000313993
A1CF	P24326	chr10	1	1	0.00843533	0.148323	0.00567122	0.148427	0.0104781	0.097841	0.000315526
PRUNE	P20232	chr1	0.358995	1	0.0114345	0.155017	0.0099023	0.163621	0.0125512	0.103997	0.000320062
REG1A	P12233	chr2	0.0247763	0.190371	0.0376024	0.197998	0.042288	0.207381	0.0130166	0.105522	0.000321395
STAU1	P16917	chr20	0.286344	1	0.0242053	0.18214	0.024157	0.191161	0.00306764	0.0730721	0.000321804
PROK2	P20241	chr3	1	1	0.00701092	0.145241	0.00867697	0.163487	0.00844979	0.091731	0.000322008
IKBKB	P18509	chr8	0.213876	1	0.0193037	0.171816	0.0254337	0.193271	0.00490047	0.0782691	0.000322284
C7orf25	P14557	chr7	1	1	0.00848635	0.148323	0.00971722	0.16362	0.00624606	0.0843662	0.000322536
GTF3C2	P14170	chr2	0.482159	1	0.0125019	0.157155	0.0119211	0.164771	0.00720833	0.0870993	0.000324008
WWTR1	P5014	chr3	0.304224	1	0.0100836	0.152215	0.0106788	0.164771	0.0158567	0.112883	0.000324748
SEMA5A	P25275	chr5	0.268504	1	0.0143005	0.162009	0.0119194	0.164771	0.0113681	0.1001	0.000325172
CYP27B1	P15328	chr12	1	1	0.00780725	0.146035	0.00603095	0.148516	0.0111201	0.0992462	0.000326837
DKK4	P13111	chr8	1	1	0.00791274	0.146035	0.00784168	0.162048	0.00850926	0.092012	0.000329055
ETFDH	P13144	chr4	0.919509	1	0.00564952	0.13859	0.00536578	0.14659	0.0189462	0.119769	0.000329113
LOC150381	NR_027034	chr22	1	1	0.0333488	0.193468	0.0279105	0.196187	0.00057321	0.0482167	0.00033184
MATN2	P2621	chr8	0.0871764	1	0.0178671	0.168578	0.0256968	0.193271	0.0134462	0.106138	0.000334175
HRH2	P15608	chr5	1	1	0.011553	0.155017	0.0118965	0.164771	0.0039892	0.0753914	0.000339224
AHI1	P29037	chr6	0.0996856	1	0.0128698	0.159043	0.0162266	0.174318	0.0270103	0.133064	0.000346202
RASD1	P10461	chr17	0.172981	1	0.0194957	0.17209	0.0153418	0.171351	0.0108927	0.0990242	0.000346841
PTPRN	P2898	chr2	0.119632	0.406	0.0186327	0.169874	0.0177517	0.179099	0.0142685	0.108774	0.000347351
TNFRSF10A	P28671	chr8	0.455717	1	0.0234619	0.18214	0.0292253	0.197521	0.00183404	0.0643809	0.00035156
PCSK6	P8567	chr15	1	1	0.0142106	0.162009	0.00971861	0.16362	0.00418315	0.0758796	0.000353847
NAPB	P24853	chr20	0.0483158	1	0.0171215	0.168578	0.0234673	0.190464	0.0298664	0.137272	0.000354872
RGS7	P19623	chr1	0.165586	1	0.010911	0.153668	0.016533	0.175768	0.0195955	0.120988	0.000357598
CPLX2	P4921	chr5	0.312132	1	0.0112708	0.155017	0.0158855	0.173918	0.0104911	0.097841	0.000358075
MEIG1	P17252	chr10	1	1	0.0156785	0.166255	0.00948786	0.16362	0.00394328	0.0753914	0.000358218
MRAS	P28700	chr3	1	1	0.00749134	0.146035	0.0100153	0.163621	0.00784334	0.0890284	0.000359148
CCDC17	P2082	chr1	1	1	0.00686913	0.145241	0.00617111	0.150123	0.0139819	0.107588	0.000361224
ALS2CL	P13109	chr3	1	1	0.00621975	0.141529	0.00765533	0.160624	0.0124565	0.103898	0.000361425
ANO5	P25318	chr11	1	1	0.00691161	0.145241	0.00796173	0.162712	0.0109586	0.0990732	0.000366293
PIPOX	P27717	chr17	1	1	0.00400244	0.127985	0.00543478	0.14659	0.027794	0.133899	0.000367054
ZBTB41	P15974	chr1	0.268965	1	0.0275733	0.185993	0.0263366	0.193442	0.00311176	0.0735981	0.000368619
GPX3	P28923	chr5	0.0197637	0.175725	0.0591549	0.2179	0.0547685	0.218701	0.00951445	0.0957035	0.000369318
FAM167A	P20723	chr8	0.00545799	1	0.0419243	0.200318	0.0587435	0.222512	0.0467521	0.160897	0.000378675
LIF	P4582	chr22	0.00289452	1	0.0557598	0.214831	0.0533334	0.218546	0.073651	0.19008	0.000381364
ACOT13	P17767	chr6	0.376915	1	0.0161627	0.16723	0.00870907	0.163487	0.011987	0.102614	0.000382331
C1orf127	P21231	chr1	0.349726	1	0.00992254	0.152215	0.00998531	0.163621	0.0184501	0.118548	0.000383943
UCN3	P1276	chr10	0.128125	1	0.0182534	0.169691	0.0152976	0.171351	0.0179958	0.117094	0.000386128
CASP7	P10424	chr10	0.113407	1	0.0309061	0.188478	0.0399159	0.207324	0.00461339	0.0772155	0.000386902
UGCG	P16515	chr9	0.525336	1	0.0265778	0.184786	0.0291755	0.197521	0.0015875	0.0618427	0.000387503
LOC728739	NR_037629	chr12	1	1	0.00948138	0.152215	0.00932045	0.163487	0.00737586	0.0882312	0.000389976
OR13A1	P24675	chr10	1	1	0.00740765	0.146035	0.0116519	0.164771	0.00765449	0.088974	0.000394243
PEX12	P9186	chr17	1	1	0.00902791	0.149187	0.00671566	0.154378	0.0109947	0.0992462	0.000397078
USP43	P13317	chr17	1	1	0.00531077	0.138138	0.00549467	0.14659	0.0228733	0.126474	0.000397496
SIRPA	P28213	chr20	0.213521	1	0.0109183	0.153668	0.0118305	0.164771	0.0243022	0.128517	0.000398836
FN3K	P24870	chr17	0.711616	1	0.0184432	0.169874	0.0195707	0.183977	0.0026213	0.0683575	0.000400289
NCRNA00095	NR_024348	chr16	1	1	0.0150721	0.164057	0.016227	0.174318	0.00278114	0.0694693	0.000403587
APEX1	P11956	chr14	0.143816	0.438962	0.0272838	0.185642	0.0260826	0.193442	0.006651	0.085403	0.000403824
GDF6	P13932	chr8	1	1	0.0114189	0.155017	0.0154093	0.171586	0.00389612	0.0753514	0.00040614
CREB3L4	P24900	chr1	1	1	0.0136337	0.160464	0.0141764	0.169125	0.00359583	0.0747056	0.000410631
KCNK16	P26227	chr6	0.365127	1	0.0174932	0.168578	0.0130966	0.166124	0.0083195	0.0912813	0.000411081
PLXNC1	P21341	chr12	0.268504	1	0.0127347	0.158147	0.013139	0.166124	0.0155157	0.111751	0.000411618
KCNJ11	P27822	chr11	0.376432	1	0.016753	0.167838	0.0173917	0.178307	0.00650444	0.0849817	0.000419351
SLC24A6	P10188	chr12	1	1	0.00880348	0.148936	0.010685	0.164771	0.00759415	0.088601	0.0004198
SIM1	P3847	chr6	1	1	0.0102794	0.152215	0.0127688	0.166124	0.00549858	0.0807552	0.000423279
STK24	P24495	chr13	0.838536	1	0.00795734	0.146035	0.00828149	0.162995	0.0130959	0.105525	0.000424194
TSPYL1	P8050	chr6	0.26644	1	0.019152	0.171648	0.0181747	0.179912	0.00782265	0.0890284	0.000425059
C1orf226	P6061	chr1	1	1	0.00734886	0.146035	0.00910742	0.163487	0.010951	0.0990732	0.000428562
AMOTL1	P7782	chr11	1	1	0.00849422	0.148323	0.0109649	0.164771	0.00788107	0.0891503	0.000429073
PLEKHF2	P5881	chr8	0.00675099	1	0.0859547	0.240591	0.1018	0.256784	0.0124376	0.103874	0.000429393
PTPRN2	P26091	chr7	0.094378	1	0.0283953	0.187372	0.0247639	0.192842	0.0112323	0.0992462	0.000434416
VAPB	P6677	chr20	0.446593	1	0.0202691	0.174105	0.0304733	0.198439	0.00270756	0.0693473	0.000435091
TCHHL1	P28698	chr1	1	1	0.00462896	0.134762	0.00579183	0.148516	0.0283522	0.134915	0.000441284
BAIAP2L1	P4749	chr7	0.207484	1	0.0172332	0.168578	0.0218678	0.188756	0.00975232	0.0971782	0.00044241
C21orf15	NR_026755	chr21	1	1	0.0104337	0.152215	0.0106714	0.164771	0.0068655	0.0864022	0.000443281
CAPN2	P9570	chr1	0.411528	0.650501	0.0238143	0.18214	0.0199423	0.184787	0.00392855	0.0753914	0.000444854
LOC84856	NR_026827	chr10	1	1	0.0109848	0.153668	0.0178988	0.179162	0.00397186	0.0753914	0.000450952
IL4R	P4911	chr16	0.242987	1	0.0137805	0.160464	0.0152224	0.171351	0.0154088	0.111715	0.000453032
TTC7B	P7723	chr14	0.438563	1	0.00828044	0.147081	0.0114437	0.164771	0.0190306	0.120026	0.000455553
EFCAB5	P26316	chr17	1	1	0.0145699	0.162244	0.0221188	0.188756	0.00247078	0.067458	0.000458043
PLEKHA7	P17396	chr11	1	1	0.00868286	0.148936	0.0107387	0.164771	0.00860521	0.0925623	0.000460864
LY6H	P13006	chr8	1	1	0.0156182	0.166255	0.0207686	0.186477	0.0024859	0.0674603	0.000462695
SKIL	P20592	chr3	0.054269	1	0.0365691	0.196901	0.033693	0.201528	0.0121198	0.103065	0.000464561
MYH9	P25134	chr22	0.0427995	0.230793	0.0243751	0.18214	0.0257562	0.193271	0.0309206	0.139008	0.000473932
FAM107A	P26371	chr3	1	1	0.0105576	0.152215	0.0118275	0.164771	0.0066906	0.085554	0.000476046
AFAP1	P22318	chr4	1	1	0.0086369	0.148856	0.00987267	0.163621	0.00989864	0.0971782	0.000479966
SPTBN5	P19014	chr15	1	1	0.0101112	0.152215	0.0119193	0.164771	0.00701044	0.0868728	0.000480347
PSG3	P21822	chr19	1	1	0.0109948	0.153668	0.0148529	0.171351	0.005234	0.0796537	0.00048483
CNBD1	P20163	chr8	1	1	0.00905779	0.149187	0.00850428	0.162995	0.0112434	0.0992462	0.00048998
C1orf126	NR_027136	chr1	1	1	0.008582	0.148478	0.00884203	0.163487	0.0114412	0.100153	0.000490934
FABP7	P29003	chr6	1	1	0.0106067	0.152655	0.011473	0.164771	0.00719131	0.0870371	0.000494073
CTNNA1	P8145	chr5	0.238938	0.528852	0.0334628	0.193619	0.0279721	0.196187	0.00391519	0.0753514	0.00049431
PDIA5	NR_028444	chr3	0.160487	1	0.023993	0.18214	0.0258608	0.193344	0.00880135	0.0932323	0.000494667
MGAT4A	P20413	chr2	0.455919	1	0.0140935	0.161916	0.014082	0.168943	0.00971582	0.0970166	0.000495885
RIPK3	P22900	chr14	1	1	0.00806767	0.146035	0.0109468	0.164771	0.0100522	0.0971782	0.000499783
MLLT6	P6703	chr17	0.376694	1	0.0176673	0.168578	0.0180072	0.17951	0.00742857	0.0882981	0.000500905
ACTN4	P848	chr19	0.0246966	0.190371	0.0526701	0.212074	0.0543261	0.218546	0.0126115	0.103997	0.000501334
C20orf30	P27873	chr20	0.505778	1	0.0203185	0.174105	0.0123624	0.166003	0.00702692	0.0868728	0.000502022
MRAP2	P19618	chr6	0.15748	1	0.0236113	0.18214	0.021978	0.188756	0.0109582	0.0990732	0.000503278
SPACA1	P3836	chr6	1	1	0.0104051	0.152215	0.0113942	0.164771	0.00771896	0.0890284	0.00051209
GABRB3	P14840	chr15	0.533747	1	0.00870787	0.148936	0.0129144	0.166124	0.0152692	0.111715	0.000512703
TP53INP1	P10564	chr8	0.376408	1	0.0120215	0.155233	0.0118687	0.164771	0.0171226	0.114681	0.000514076
ACTBL2	P890	chr5	1	1	0.00765232	0.146035	0.00716091	0.158194	0.0168084	0.113784	0.00051474
GPR180	P24632	chr13	0.124102	1	0.0333917	0.193521	0.0277588	0.196187	0.00812151	0.0899864	0.000520623
MIR548N	NR_031666	chr2	1	1	0.0116668	0.155017	0.0111745	0.164771	0.00717895	0.0870156	0.00052138
CHRNB4	P18556	chr15	1	1	0.0238581	0.18214	0.0218019	0.188588	0.00180583	0.0642437	0.000522887
RANBP17	P29110	chr5	1	1	0.0202942	0.174105	0.0120218	0.164801	0.0038563	0.0753514	0.000523565
AFMID	NR_027083	chr17	0.376798	1	0.0305298	0.188478	0.043112	0.207381	0.00189785	0.0643809	0.00052374
PET117+CSRP2BP	#N/A	#N/A	0.122787	1	0.0110095	0.153668	0.0149601	0.171351	0.047334	0.161324	0.000530869
FMN2	P947	chr1	0.268286	1	0.0140028	0.161396	0.0202458	0.185278	0.0126169	0.103997	0.000531915
NT5E	P2834	chr6	0.0784935	1	0.023306	0.18214	0.0283081	0.196249	0.0185548	0.118682	0.000532473
GPR161	P736	chr1	1	1	0.00796765	0.146035	0.00954579	0.16362	0.0126343	0.104036	0.000532495
INSM1	P27396	chr20	0.1748	1	0.0191904	0.171794	0.0256015	0.193271	0.0111953	0.0992462	0.000532727
ANUBL1	P28913	chr10	1	1	0.00741539	0.146035	0.00879779	0.163487	0.014755	0.110289	0.000533238
SCRN1	P10308	chr7	0.586845	1	0.00726352	0.145945	0.0101093	0.163621	0.0223523	0.125393	0.0005335
PLXNB1	P19595	chr3	0.0289921	1	0.0304432	0.188478	0.0375041	0.204483	0.0291118	0.135955	0.000533697
EIF4A1	P28714	chr17	0.0265309	0.190371	0.0397757	0.198333	0.0401431	0.207324	0.0227638	0.126335	0.000534002
EEF2K	P1832	chr16	1	1	0.00849306	0.148323	0.0111459	0.164771	0.0102429	0.097503	0.000536344
ELF3	P23823	chr1	0.050971	1	0.0293179	0.187531	0.0344457	0.201764	0.0189323	0.119769	0.000538515
C8orf56	NR_027071	chr8	1	1	0.00905617	0.149187	0.0127952	0.166124	0.00844823	0.091731	0.000540466
PRDM11	P15892	chr11	1	1	0.0143416	0.162009	0.0152393	0.171351	0.00447997	0.0765414	0.000540544
C9orf79	P22915	chr9	1	1	0.011818	0.155017	0.0114595	0.164771	0.00733086	0.087949	0.000546576
CDK5RAP3	P5812	chr17	0.118009	1	0.016692	0.167838	0.019458	0.183892	0.026078	0.13178	0.000549533
BICC1	P4157	chr10	0.135713	1	0.0249195	0.18214	0.0324318	0.200244	0.00939489	0.095403	0.000563076
RFX6	P21390	chr6	0.138325	1	0.019933	0.17371	0.0225469	0.189714	0.0166414	0.113565	0.000564866
PPP4R1L	NR_003505	chr20	1	1	0.0184985	0.169874	0.0131216	0.166124	0.00429789	0.0758796	0.000568652
KCNE2	P13856	chr21	1	1	0.0217759	0.177358	0.0246358	0.192498	0.00194797	0.0643809	0.000569432
CISD1	P18377	chr10	0.17369	1	0.0252072	0.182192	0.0266006	0.194297	0.0090631	0.0942254	0.000573996
GPR62	P12281	chr3	1	1	0.0121173	0.155233	0.00675537	0.15464	0.0128952	0.105131	0.000574014
TMED10	P10887	chr14	0.282443	0.555171	0.0244327	0.18214	0.0240444	0.190876	0.00636375	0.0847152	0.000574169
HTR3C	P26009	chr3	1	1	0.0131069	0.160222	0.0133223	0.166387	0.00606838	0.0838179	0.000575778
EMILIN3	P19562	chr20	1	1	0.0125581	0.157155	0.0125825	0.166124	0.00683026	0.0864022	0.000584288
SCD5	P27309	chr4	0.956957	1	0.0135905	0.160464	0.0132406	0.166124	0.00627551	0.0843905	0.000584884
TRPV6	P9313	chr7	0.0810501	1	0.0269601	0.185186	0.0332761	0.201339	0.0149461	0.110799	0.000587526
LOC100302401	NR_027982	chr1	1	1	0.0134557	0.160464	0.0131279	0.166124	0.00616573	0.0838431	0.000588553
UBL5	P4659	chr19	0.044618	0.230997	0.0580706	0.217254	0.0392461	0.207324	0.0107156	0.0986802	0.000588763
ABLIM1	P6452	chr10	0.535397	1	0.00720404	0.145668	0.00964147	0.16362	0.0295035	0.136712	0.000592005
MSH5	P7949	chr6	1	1	0.00973221	0.152215	0.0115538	0.164771	0.00982874	0.0971782	0.000595458
LIMS1	P295	chr2	0.189663	1	0.0149042	0.163359	0.0112345	0.164771	0.035051	0.145852	0.000598873
COQ2	P14768	chr4	1	1	0.0109131	0.153668	0.00895666	0.163487	0.0115338	0.100621	0.000604977
C20orf108	P23447	chr20	0.694925	1	0.0167859	0.167838	0.021038	0.187562	0.00461198	0.0772155	0.00060688
MIR19B1+MIR92A1+MIR19A+MIR17HG+MIR17+MIR20A+MIR18A	#N/A	#N/A	1	1	0.0101686	0.152215	0.00860248	0.162995	0.0129692	0.105422	0.000608024
KCNH1	P3476	chr1	1	1	0.0110924	0.154243	0.0158617	0.173918	0.00645311	0.0847152	0.000608413
MAPKAP1	P13435	chr9	0.950284	1	0.0105561	0.152215	0.012655	0.166124	0.00898204	0.0940311	0.000610478
ALCAM	P27672	chr3	0.343692	0.602869	0.0113037	0.155017	0.013706	0.167049	0.0215791	0.124262	0.000614236
LOC285074	NR_026846	chr2	1	1	0.0135188	0.160464	0.0131177	0.166124	0.00654062	0.0853188	0.000618859
LRP2	P9928	chr2	1	1	0.0145292	0.162009	0.0136715	0.167049	0.00584537	0.0828754	0.000619371
C15orf59	P12126	chr15	0.376432	1	0.0241086	0.18214	0.0263753	0.193442	0.00485713	0.0782691	0.00062002
DLG2	P14643	chr11	1	1	0.00730864	0.146035	0.00973598	0.16362	0.0163511	0.112979	0.000620391
LMBR1L	P19896	chr12	0.0778616	1	0.0230162	0.181698	0.0265827	0.194297	0.0247617	0.129448	0.000627233
SLC9A5	P28438	chr16	1	1	0.0132318	0.160222	0.0134899	0.167049	0.00661983	0.0853991	0.000628083
ZDHHC2	P9964	chr8	0.831063	1	0.0230021	0.181698	0.0200898	0.185236	0.00309184	0.0734356	0.000630531
ZNF114	P13664	chr19	1	1	0.00695434	0.145241	0.00879355	0.163487	0.0194609	0.120741	0.000631677
AMACR	P12207	chr5	0.510192	1	0.0102032	0.152215	0.00989689	0.163621	0.0231098	0.12686	0.000631887
MAP6D1	P19873	chr3	1	1	0.015012	0.163897	0.0109128	0.164771	0.00728634	0.0876708	0.000633188
POLR1E	P24896	chr9	0.807002	1	0.00942614	0.15189	0.010295	0.163795	0.0152795	0.111715	0.000634419
TCP10L	P573	chr21	1	1	0.0162582	0.16723	0.0124736	0.166124	0.00595569	0.0834618	0.000639155
RNASEK	P19418	chr17	0.0445221	0.230997	0.0621376	0.221582	0.056387	0.22139	0.00778387	0.0890284	0.000641867
REG1B	P2622	chr2	0.0180958	0.168209	0.0500809	0.209923	0.0567354	0.221511	0.0237884	0.128108	0.000645606
PTPN12	P28706	chr7	0.30104	1	0.0329727	0.193412	0.0299977	0.198439	0.00411738	0.0758796	0.000646814
KRT222	P2238	chr17	1	1	0.00776349	0.146035	0.00731433	0.159128	0.0216808	0.124262	0.000648975
UBE2QL1	P22211	chr5	1	1	0.0113558	0.155017	0.0164303	0.174975	0.00662502	0.0853991	0.000651055
EXOSC10	P12644	chr1	0.806477	1	0.0145126	0.162009	0.0158993	0.173918	0.00664342	0.085403	0.000651122
MIR3143	NR_036096	chr6	1	1	0.0121237	0.155233	0.0118383	0.164771	0.00862526	0.0926567	0.000651826
RAPGEF2	P13590	chr4	0.290016	1	0.0215923	0.177268	0.0154298	0.171586	0.0128418	0.104896	0.000653033
GNPDA1	P27473	chr5	0.86349	1	0.00730925	0.146035	0.00570208	0.148516	0.0345602	0.145202	0.000654273
LOC100133991	NR_024434	chr17	1	1	0.00913133	0.149187	0.0102494	0.163621	0.0133182	0.105973	0.0006554
PMEPA1	P22402	chr20	0.147506	1	0.0157653	0.166255	0.0199115	0.184787	0.0270814	0.133064	0.000658541
NEK5	P8052	chr13	1	1	0.0311526	0.188522	0.0286302	0.196889	0.00142484	0.0588466	0.000665582
TMC5	P2154	chr16	0.022218	1	0.0531725	0.212328	0.0678185	0.231594	0.0159695	0.112966	0.000669187
GDA	P235	chr9	0.615422	1	0.0148622	0.163359	0.0101221	0.163621	0.0139291	0.107556	0.00067339
RNF2	P7514	chr1	0.235165	1	0.0135965	0.160464	0.017872	0.179112	0.0226305	0.126086	0.000674891
CXCL11	P28912	chr4	0.268652	1	0.0416852	0.200318	0.0289302	0.197521	0.00401274	0.0753914	0.000677743
C15orf52	P20358	chr15	1	1	0.0119786	0.155233	0.0143763	0.170166	0.00757067	0.088601	0.000679266
FAM200B	P1891	chr4	1	1	0.030865	0.188478	0.0334231	0.201485	0.00126536	0.0587373	0.000679937
TMEM59	P14683	chr1	0.0148509	0.146328	0.0721456	0.229311	0.0675635	0.231532	0.018101	0.117499	0.000681997
TAGLN2	P9025	chr1	0.0687056	0.302157	0.0203496	0.174105	0.0238957	0.190655	0.039359	0.151542	0.000683916
PIGP	P13447	chr21	0.919009	1	0.0110031	0.153668	0.0123494	0.166003	0.0105687	0.097841	0.000685917
STXBP1	P28667	chr9	0.407585	1	0.0102317	0.152215	0.0124844	0.166124	0.0254367	0.131059	0.000687788
CBX5	P7976	chr12	0.235294	1	0.0204774	0.174241	0.0265865	0.194297	0.0103419	0.0975773	0.000687983
CYP19A1	P23743	chr15	1	1	0.00604109	0.141039	0.00896648	0.163487	0.0245366	0.12927	0.000689756
EPB41L2	P308	chr6	0.0310431	1	0.0757695	0.231511	0.0745278	0.237945	0.00758227	0.088601	0.000689788
RTN1	P26766	chr14	0.329113	1	0.0160239	0.167113	0.0178053	0.179099	0.0141772	0.108466	0.000690645
BSN	P5813	chr3	1	1	0.0101545	0.152215	0.012185	0.164969	0.0108621	0.0990242	0.000695904
SLC8A3	P14618	chr14	1	1	0.0110464	0.153863	0.014712	0.170768	0.00834159	0.0913355	0.000700692
SLC17A5	P23687	chr6	0.742534	1	0.0102678	0.152215	0.0111329	0.164771	0.0160307	0.112979	0.000702762
FTSJD1	P13105	chr16	1	1	0.0233629	0.18214	0.0233563	0.190464	0.00251587	0.0677232	0.000707758
BCHE	P12669	chr3	1	1	0.0103802	0.152215	0.0135701	0.167049	0.00982009	0.0971782	0.000712028
UNC5CL	P19738	chr6	0.0773989	1	0.0217306	0.17735	0.024062	0.190876	0.0342503	0.144732	0.000713199
RIPPLY2	P11130	chr6	1	1	0.018418	0.169874	0.0166733	0.176347	0.00452786	0.0766486	0.000714972
CHN1	P7069	chr2	0.576992	1	0.00925983	0.150108	0.0117802	0.164771	0.022149	0.124994	0.000716441
OPN5	P4412	chr6	1	1	0.014107	0.161916	0.0118185	0.164771	0.0083697	0.0914657	0.000717
CADPS	P9413	chr3	0.330391	1	0.00923767	0.150108	0.0124205	0.166124	0.0368667	0.148007	0.000717864
TEP1	P23487	chr14	1	1	0.0138397	0.160464	0.0184242	0.18046	0.00552788	0.0807552	0.000722754
NEXN	P24024	chr1	1	1	0.0182015	0.169399	0.0241973	0.191205	0.00322179	0.0736868	0.000726594
MLXIP	P2602	chr12	0.079908	1	0.0209875	0.174992	0.0218102	0.188588	0.0392255	0.151483	0.000733019
PLIN1	P5947	chr15	1	1	0.00792951	0.146035	0.0093047	0.163487	0.0195022	0.120741	0.000734696
C17orf96	P16941	chr17	1	1	0.00988066	0.152215	0.00945396	0.16362	0.0154072	0.111715	0.000734821
FAM174A	P13769	chr5	0.00762457	1	0.0593119	0.217981	0.075297	0.237947	0.0424388	0.155936	0.000737211
UHMK1	P23604	chr1	0.0203549	1	0.0821885	0.237658	0.0927168	0.251005	0.00934608	0.0953843	0.000739059
VGLL4	P14195	chr3	0.376694	1	0.0194518	0.17209	0.0200768	0.185236	0.00986255	0.0971782	0.000739554
SLC44A2	P4000	chr19	0.29108	1	0.0248575	0.18214	0.0289692	0.197521	0.00693525	0.0868499	0.000740683
BMPER	P8507	chr7	1	1	0.010499	0.152215	0.0114946	0.164771	0.0120743	0.103065	0.000742089
OSMR	P25249	chr5	0.176127	1	0.0245073	0.18214	0.0299705	0.198439	0.0113241	0.0998512	0.000745237
QKI	P5492	chr6	1	1	0.0102363	0.152215	0.00733872	0.159128	0.0195275	0.120741	0.000746042
PYGO2	P29031	chr1	1	1	0.0176543	0.168578	0.0148683	0.171351	0.00559489	0.0810913	0.000746717
SMAP2	P1829	chr1	0.374912	1	0.0133828	0.160464	0.0180864	0.17951	0.0162109	0.112979	0.000747718
IL20RA	P15627	chr6	1	1	0.0133005	0.160222	0.0116041	0.164771	0.00954853	0.0959289	0.000748786
PARD6A	P11670	chr16	1	1	0.0220202	0.177937	0.0167428	0.176678	0.0040633	0.0757192	0.000758585
BTBD6	P401	chr14	0.0805169	1	0.0588383	0.217571	0.056739	0.221511	0.00563669	0.0811249	0.000765446
SLC4A8	P16592	chr12	0.268504	1	0.0152457	0.164583	0.0168729	0.177091	0.0222403	0.125149	0.000773854
NFRKB	P18379	chr11	1	1	0.0149086	0.163359	0.0130371	0.166124	0.00790832	0.0891503	0.000774239
NCRNA00261	NR_001558	chr20	0.122092	1	0.0300081	0.187677	0.0318548	0.19928	0.0133579	0.105973	0.000782968
CELF4	P4117	chr18	1	1	0.0217534	0.17735	0.0236926	0.190464	0.00303313	0.0726996	0.000784674
TCTEX1D2	P16312	chr3	0.00166246	1	0.20121	0.306391	0.182694	0.303399	0.0257159	0.131426	0.000787975
CCDC146	P1012	chr7	1	1	0.0210554	0.174992	0.0202738	0.185328	0.00369999	0.0747089	0.000791106
SLC27A6	P16795	chr5	1	1	0.0132279	0.160222	0.0105089	0.164771	0.0114085	0.100153	0.000793676
KIF1A	P7519	chr2	0.361073	1	0.0169929	0.168381	0.0196955	0.18429	0.0132064	0.105725	0.000797656
ADAMTS9	P5345	chr3	0.248816	1	0.0320668	0.190822	0.0255161	0.193271	0.00785982	0.0890924	0.000799328
EGOT	NR_004428	chr3	1	1	0.0167614	0.167838	0.0204312	0.185526	0.00470356	0.0776182	0.000803525
NOVA1	P16932	chr14	1	1	0.0127535	0.158147	0.0150561	0.171351	0.00839475	0.0916176	0.000803992
IFIT1	P27560	chr10	0.740841	1	0.0270185	0.185186	0.0214992	0.188588	0.00376412	0.0749617	0.000807115
CHML	P10116	chr1	1	1	0.008826	0.148936	0.00769577	0.160624	0.023895	0.128344	0.000808368
ADCYAP1	P11122	chr18	0.0761048	1	0.0253543	0.182439	0.0340508	0.201528	0.0248272	0.129543	0.000811617
TSPAN15	P10550	chr10	0.20401	1	0.0326191	0.192396	0.0402399	0.207324	0.00610373	0.0838431	0.000812888
RABL2A	P2747	chr2	1	1	0.00828648	0.147081	0.0122212	0.165188	0.0164079	0.113196	0.000823583
PTPN3	P20923	chr9	0.860687	1	0.00705136	0.145241	0.00790524	0.162413	0.0346536	0.145446	0.000823947
AKAP13	P21365	chr15	0.528708	1	0.024901	0.18214	0.0295153	0.197807	0.00432534	0.0758796	0.000831073
FAM117A	P15693	chr17	0.268815	1	0.0235074	0.18214	0.0268346	0.194297	0.00995687	0.0971782	0.000834075
KIAA0895	P6663	chr7	1	1	0.00911774	0.149187	0.0085434	0.162995	0.0216772	0.124262	0.000834142
SFXN3	P22663	chr10	0.0296627	1	0.0419212	0.200318	0.0458063	0.210182	0.029777	0.136949	0.000837082
FAM123C	P19725	chr2	1	1	0.0105184	0.152215	0.0137508	0.167049	0.0118299	0.101711	0.000842916
LOC342346	P21141	chr16	1	1	0.0100617	0.152215	0.00577749	0.148516	0.0296745	0.136949	0.000848369
RASEF	P26237	chr9	0.142932	1	0.0282855	0.187372	0.0349214	0.202433	0.0122346	0.103122	0.000849271
BIN3	P17468	chr8	0.0567403	1	0.0775703	0.233016	0.077161	0.238881	0.00508781	0.0790389	0.000849487
ENPP4	P13309	chr6	0.0348009	1	0.0430588	0.201858	0.0504741	0.215927	0.0228474	0.126437	0.000849553
FUT4	P24019	chr11	1	1	0.011827	0.155017	0.011422	0.164771	0.0129291	0.105258	0.000856752
SLC16A9	P8420	chr10	1	1	0.0122025	0.155233	0.0136714	0.167049	0.0105133	0.097841	0.000859594
KLHL32	P15175	chr6	1	1	0.00993144	0.152215	0.00940782	0.16362	0.0187868	0.119494	0.000860146
NEFM	P16753	chr8	0.235783	1	0.0180005	0.16871	0.0229848	0.190464	0.0180904	0.117499	0.000863808
APH1B	P1393	chr15	0.472467	1	0.0151949	0.164583	0.0115928	0.164771	0.021211	0.123654	0.000864016
RPL23	P14492	chr17	0.00209071	0.0708162	0.087423	0.241818	0.0775427	0.239282	0.127796	0.23945	0.000881767
PDE4DIP	P17704	chr1	0.553186	1	0.0106871	0.152891	0.0110444	0.164771	0.0277546	0.133899	0.000882133
RPS3	P22253	chr11	0.00374938	0.0720176	0.0751079	0.231438	0.0885634	0.247472	0.0732965	0.189777	0.000888225
CSRNP3	P16698	chr2	1	1	0.0175464	0.168578	0.0169224	0.177285	0.00618008	0.0838431	0.000890915
ADCK2	P15664	chr7	1	1	0.0289547	0.187405	0.0313444	0.198958	0.00204264	0.0643809	0.00089813
CREB3L2	P5494	chr7	0.608854	1	0.0152967	0.164755	0.019584	0.183977	0.0102157	0.097503	0.000901753
SLC46A1	P15029	chr17	1	1	0.0178367	0.168578	0.0135072	0.167049	0.00775176	0.0890284	0.000903391
PCOLCE2	P746	chr3	1	1	0.00930734	0.150566	0.0123546	0.166003	0.0163462	0.112979	0.000907998
LOC442497	NR_033960	chr7	1	1	0.0193053	0.171816	0.0231169	0.190464	0.00421511	0.0758796	0.000908566
TMEM98	P24918	chr17	0.0330046	1	0.0363711	0.196623	0.0503818	0.215869	0.0311091	0.139473	0.000908693
ARHGEF33	P8304	chr2	1	1	0.017416	0.168578	0.0177281	0.179099	0.00613854	0.0838431	0.000913975
KIAA1383	P25231	chr1	1	1	0.0135217	0.160464	0.0191874	0.182925	0.00745545	0.0882981	0.000928806
AHCYL2	P16055	chr7	0.291558	1	0.0101181	0.152215	0.00770091	0.160624	0.0853396	0.202226	0.000930492
SYT1	P3608	chr12	1	1	0.00987968	0.152215	0.0144117	0.170166	0.0136238	0.106772	0.0009309
TTLL4	P3419	chr2	1	1	0.0166369	0.167838	0.02017	0.185278	0.00579556	0.0828311	0.000932792
DR1	P28025	chr1	0.0302397	1	0.0594024	0.217981	0.0602804	0.223751	0.0179636	0.116977	0.000932925
LRRK1	P7016	chr15	1	1	0.0125402	0.157155	0.015485	0.171967	0.0100846	0.0971782	0.000937898
LOC729678	NR_027183	chr5	1	1	0.0144689	0.162009	0.0161052	0.174103	0.00848341	0.0918533	0.000944917
LBP	P19534	chr20	0.268471	1	0.0176587	0.168578	0.0159146	0.173918	0.0263859	0.132393	0.00095018
RARRES3	P26709	chr11	0.177267	1	0.0539506	0.21301	0.0597591	0.223047	0.00350296	0.0741941	0.0009544
CSNK1D	P13107	chr17	0.220494	1	0.0389941	0.198333	0.0381112	0.204925	0.00613329	0.0838431	0.000957321
HECTD3	P26581	chr1	0.0686383	1	0.0318131	0.19009	0.044822	0.209041	0.0205769	0.122842	0.000958888
WWP2	P7218	chr16	1	1	0.0389947	0.198333	0.0361937	0.203558	0.00144237	0.0592668	0.000967067
NEK6	P2309	chr9	0.184159	1	0.0176044	0.168578	0.020754	0.186477	0.0302796	0.137858	0.000967683
GALNT2	P26704	chr1	0.219278	1	0.0151565	0.164583	0.0170425	0.177285	0.0362335	0.147282	0.000973282
TRIP10	P11166	chr19	0.337717	1	0.0190476	0.171648	0.0190181	0.181523	0.0170711	0.114681	0.000986796
RNGTT	P19383	chr6	1	1	0.0144609	0.162009	0.0159472	0.173933	0.00914522	0.0946542	0.000994445
SPTB	P837	chr14	0.376432	1	0.0142445	0.162009	0.0177766	0.179099	0.0221599	0.124994	0.000995667
EXOC8	P25051	chr1	1	1	0.011638	0.155017	0.01666	0.176347	0.010917	0.0990242	0.000997302
CNN3	P1232	chr1	0.115837	0.401502	0.0290024	0.187405	0.0397013	0.207324	0.0159588	0.112966	0.00100171
MGAT4C	P18066	chr12	1	1	0.0103572	0.152215	0.0101009	0.163621	0.0204109	0.122523	0.00100422
HDAC7	P8214	chr12	0.127806	1	0.0218743	0.177632	0.0224438	0.189366	0.0340391	0.144267	0.0010044
SH3PXD2B	P2073	chr5	1	1	0.010158	0.152215	0.0143338	0.170166	0.0147337	0.110289	0.00100792
SLC35F3	P9141	chr1	1	1	0.0121963	0.155233	0.0127514	0.166124	0.0138365	0.10707	0.00101035
ADD2	P11843	chr2	1	1	0.00987566	0.152215	0.00651283	0.153359	0.0338783	0.144031	0.0010204
NRBP1	P3966	chr2	0.643083	0.795737	0.0218085	0.177447	0.0219171	0.188756	0.00709101	0.0868728	0.00102063
TMPRSS6	P2335	chr22	1	1	0.0136252	0.160464	0.0136351	0.167049	0.011738	0.101572	0.00102102
PGPEP1L	P24254	chr15	1	1	0.0197796	0.172924	0.0202128	0.185278	0.00545933	0.0807504	0.00102174
MYO5B	P13731	chr18	0.497604	1	0.0202559	0.174105	0.02154	0.188588	0.0100683	0.0971782	0.00102295
IMPDH2	P2951	chr3	0.244271	0.528852	0.0152371	0.164583	0.0184259	0.18046	0.0322414	0.141553	0.00103224
ENTPD7	P5926	chr10	1	1	0.0217388	0.17735	0.0207852	0.186477	0.00489647	0.0782691	0.00103272
ABCA6	P24989	chr17	1	1	0.0172879	0.168578	0.0249421	0.192842	0.00513965	0.0791429	0.0010341
NTN1	P22017	chr17	1	1	0.0147938	0.163359	0.0193282	0.183417	0.00779184	0.0890284	0.00103843
LONRF2	P3978	chr2	1	1	0.0132216	0.160222	0.0185631	0.180748	0.00908086	0.0942254	0.00103871
PCDH20	P8726	chr13	1	1	0.0118461	0.155017	0.0141533	0.169125	0.0133594	0.105973	0.00104279
FGG	P12535	chr4	0.00601232	0.0910755	0.0640553	0.223655	0.0720102	0.235581	0.0819945	0.19924	0.00105527
G6PC2	P29065	chr2	0.346391	0.602869	0.0174868	0.168578	0.0215459	0.188588	0.017833	0.116774	0.00107477
JTB	P23122	chr1	0.0573297	1	0.100767	0.252061	0.0847393	0.245859	0.00476496	0.0781248	0.00107667
COL4A3	P28275	chr2	1	1	0.00982746	0.152215	0.0147025	0.170768	0.0162033	0.112979	0.00107979
SEZ6L2	P26465	chr16	0.183198	1	0.0251949	0.182192	0.0252587	0.193271	0.0201051	0.121577	0.0010808
C7orf55	P14186	chr7	0.824403	1	0.0281411	0.187372	0.0237499	0.190464	0.00425818	0.0758796	0.00108161
GZF1	P16067	chr20	1	1	0.0186355	0.169874	0.0247144	0.192842	0.00510371	0.0791363	0.0010832
MEIS2	P16436	chr15	0.665389	1	0.0102864	0.152215	0.0125411	0.166124	0.0275206	0.133618	0.00108744
SNCB	P22004	chr5	0.268505	1	0.0289842	0.187405	0.0249536	0.192842	0.0121861	0.103065	0.00108898
ANAPC13	NR_024400	chr3	0.826532	1	0.0277585	0.186677	0.0310388	0.198663	0.00333531	0.0736868	0.00109211
GAL3ST4	P9023	chr7	1	1	0.00908451	0.149187	0.0135607	0.167049	0.0194357	0.120741	0.00109904
WDR7	P13084	chr18	0.268504	1	0.0156284	0.166255	0.0173118	0.178107	0.0330142	0.142781	0.00110048
NECAP1	NR_024260	chr12	0.446906	1	0.0121638	0.155233	0.0135656	0.167049	0.0326065	0.14203	0.00110272
CRYBA2	P11248	chr2	0.0423776	1	0.0665761	0.225205	0.043275	0.207381	0.0197229	0.121042	0.00110398
TPM4	P29191	chr19	0.264011	0.545009	0.0222862	0.179043	0.0232524	0.190464	0.0176647	0.116228	0.00110713
ATP8A1	P14818	chr4	0.64482	1	0.0136488	0.160464	0.0152274	0.171351	0.0180401	0.117289	0.00110746
SYT16	P20199	chr14	0.0335085	1	0.0405888	0.19839	0.0398672	0.207324	0.0447021	0.15861	0.00110969
GNG3	P8651	chr11	1	1	0.0126822	0.158147	0.0173681	0.178307	0.0110671	0.0992462	0.00111467
SP100	P11473	chr2	0.0154581	1	0.122295	0.266908	0.130222	0.275189	0.00993769	0.0971782	0.00111782
TTC31	NR_027749	chr2	1	1	0.0118301	0.155017	0.0144866	0.170316	0.0143529	0.109013	0.00112261
CACNG3	P20103	chr16	1	1	0.0115956	0.155017	0.0172274	0.178107	0.0123554	0.103719	0.00112561
HHATL	NR_027753	chr3	1	1	0.0129669	0.159764	0.0180506	0.17951	0.0105723	0.097841	0.00112791
C21orf71	NR_024092	chr21	1	1	0.00895883	0.149187	0.0141795	0.169125	0.0194942	0.120741	0.00112857
KBTBD12	P19430	chr3	1	1	0.0143225	0.162009	0.0158563	0.173918	0.010911	0.0990242	0.00112912
RXRG	P8079	chr1	0.932977	1	0.0138439	0.160464	0.0147073	0.170768	0.0130552	0.105522	0.00112985
C12orf75	P27714	chr12	0.200134	1	0.045522	0.204528	0.0422556	0.207381	0.00644479	0.0847152	0.00113024
TEAD3	P6716	chr6	1	1	0.013824	0.160464	0.014811	0.171191	0.0121209	0.103065	0.00113048
HOXA11	P1647	chr7	1	1	0.0183476	0.169874	0.0214525	0.188588	0.00631483	0.0846578	0.00113185
NLN	P17372	chr5	1	1	0.015748	0.166255	0.0166691	0.176347	0.00947904	0.0955178	0.00113284
FIBP	P21204	chr11	0.396867	1	0.0529086	0.212185	0.0473562	0.212785	0.0025032	0.0676688	0.00113313
PABPC4	P17391	chr1	0.412839	1	0.0137839	0.160464	0.0139676	0.167816	0.0313346	0.139798	0.00113366
SGCE	P15435	chr7	0.57542	1	0.0127294	0.158147	0.0177003	0.179099	0.01929	0.120741	0.00113736
MIR1304	NR_031639	chr11	1	1	0.0131811	0.160222	0.0152985	0.171351	0.0124039	0.103874	0.00113748
TRIP13	P12288	chr5	1	1	0.0134552	0.160464	0.0137171	0.167049	0.0135558	0.10655	0.00113773
ATP6V0A1	P13926	chr17	0.523347	1	0.0121441	0.155233	0.015996	0.173933	0.0250543	0.130232	0.00115384
IGSF3	P16364	chr1	1	1	0.0170457	0.168381	0.0199672	0.184787	0.00749339	0.0883511	0.00115502
FAM196A	P2768	chr10	1	1	0.0245838	0.18214	0.0286128	0.196889	0.0036479	0.0747056	0.00116056
SERPINA4	P8223	chr14	0.0145702	1	0.0755739	0.231511	0.084536	0.245859	0.0278264	0.133899	0.00116916
GPR176	P7898	chr15	1	1	0.0144379	0.162009	0.0137259	0.167049	0.0131414	0.105525	0.00117414
CNPY3	P18312	chr6	0.908954	1	0.0305929	0.188478	0.0204356	0.185526	0.00464092	0.0775185	0.00118582
USP18	P5754	chr22	0.867776	1	0.0118314	0.155017	0.0101164	0.163621	0.025505	0.131082	0.00119
CDCA7L	P9330	chr7	1	1	0.0208462	0.174992	0.0258886	0.193344	0.00491255	0.0782691	0.00119074
FAM13C	P26940	chr10	1	1	0.0166461	0.167838	0.0196111	0.183977	0.00812484	0.0899864	0.00119114
GMEB1	P19786	chr1	1	1	0.0313364	0.189077	0.023653	0.190464	0.00360378	0.0747056	0.00119776
LPCAT2	P25237	chr16	1	1	0.0132633	0.160222	0.0161222	0.174103	0.0125309	0.103997	0.00120073
CCKBR	P7230	chr11	1	1	0.0300859	0.187677	0.017537	0.179099	0.00508221	0.0790389	0.0012014
IGFBP5	P22159	chr2	0.0374759	1	0.0572405	0.216531	0.0699947	0.234209	0.0178909	0.116859	0.0012031
YIF1A	P2373	chr11	0.455033	1	0.0403141	0.198333	0.0309859	0.198663	0.00476892	0.0781248	0.00121169
MAP4	P11399	chr3	0.671095	1	0.0134976	0.160464	0.0131746	0.166124	0.022793	0.126381	0.00121497
SLC6A13	P13585	chr12	1	1	0.0099131	0.152215	0.00762408	0.160624	0.0361636	0.147282	0.00121957
VANGL1	P20097	chr1	1	1	0.00812861	0.146493	0.0100697	0.163621	0.0334853	0.143088	0.00122225
DCK	P8163	chr4	0.260372	1	0.0236115	0.18214	0.0274406	0.195644	0.016297	0.112979	0.00122521
SLC16A7	P12717	chr12	1	1	0.0120215	0.155233	0.0152311	0.171351	0.0150765	0.11112	0.00122913
DHX33	P25332	chr17	1	1	0.0164571	0.167582	0.0105496	0.164771	0.015918	0.112966	0.00123022
LCMT2	P21107	chr15	1	1	0.0180349	0.16871	0.0131037	0.166124	0.0117705	0.101607	0.00123651
MPRIP	P27670	chr17	0.608181	1	0.0160829	0.16723	0.0162733	0.174587	0.0175422	0.11591	0.00124022
HOMEZ	P2698	chr14	1	1	0.011792	0.155017	0.00939053	0.16362	0.0252551	0.130848	0.00124171
SCAMP5	NR_033660	chr15	0.448134	1	0.0167879	0.167838	0.0223138	0.189121	0.0166991	0.113698	0.00124406
DAZAP2	P22389	chr12	0.165023	0.452348	0.046831	0.205962	0.0357651	0.203531	0.0101876	0.097503	0.00124842
CPN2	P6091	chr3	1	1	0.0176778	0.168578	0.0217403	0.188588	0.00740693	0.0882981	0.00125913
ABTB2	P18056	chr11	1	1	0.0118926	0.155133	0.011045	0.164771	0.0216831	0.124262	0.00125965
FLJ46111	NR_027713	chr11	1	1	0.0164772	0.167582	0.020971	0.187326	0.00825419	0.0908071	0.00126104
UST	P7998	chr6	1	1	0.0121043	0.155233	0.015697	0.173851	0.0150114	0.110891	0.00126105
MN1	P28341	chr22	1	1	0.0164265	0.167582	0.0184456	0.18046	0.00945895	0.0955105	0.00126585
SEZ6L	P16440	chr22	0.312617	1	0.01702	0.168381	0.0194546	0.183892	0.0278055	0.133899	0.00127007
B3GNT9	P25811	chr16	1	1	0.0246763	0.18214	0.0268048	0.194297	0.00435519	0.0758796	0.00127093
LOC643733	NR_034079	chr11	1	1	0.0214439	0.176877	0.0298793	0.198439	0.00450591	0.0766486	0.00127313
RAC3	P17209	chr17	1	1	0.0197268	0.172683	0.0157966	0.173918	0.0092716	0.0952425	0.00127386
THTPA	P17971	chr14	1	1	0.0197081	0.172683	0.012301	0.165993	0.0119834	0.102614	0.00127938
SLC30A4	P28078	chr15	1	1	0.0155848	0.166255	0.0233583	0.190464	0.00799252	0.089364	0.00128091
ERGIC1	P8955	chr5	0.223538	1	0.025115	0.18214	0.0307651	0.198663	0.0170558	0.114681	0.00129342
SIK2	P25698	chr11	0.560042	1	0.01505	0.164033	0.0188248	0.180948	0.0185899	0.118704	0.00129471
ITSN2	P11477	chr2	0.0911595	1	0.0635761	0.223432	0.0475968	0.213161	0.010705	0.0986802	0.00129587
ZHX1	P28480	chr8	0.0912136	1	0.0250901	0.18214	0.0347742	0.202247	0.0371327	0.148479	0.0012966
ATAD3C	P7032	chr1	1	1	0.0142619	0.162009	0.0187317	0.180948	0.0111445	0.0992462	0.00130421
RNASE1	P11287	chr14	0.425991	1	0.0148797	0.163359	0.0183372	0.18046	0.02568	0.131348	0.00130682
ANGPTL7	P19234	chr1	1	1	0.0127913	0.158311	0.019261	0.183202	0.0121608	0.103065	0.00131067
ZIM2+PEG3	#N/A	#N/A	1	1	0.0126816	0.158147	0.0171522	0.178107	0.0137955	0.10707	0.00131228
TMEM33	P16920	chr4	0.122589	1	0.0362413	0.196623	0.0315732	0.19928	0.0214331	0.123834	0.00131423
PDK4	P14758	chr7	0.0108485	0.11377	0.0721865	0.229311	0.07381	0.236764	0.0522315	0.165985	0.00131855
CALCOCO1	NR_026554	chr12	0.128144	1	0.051113	0.210273	0.0524747	0.218493	0.00881948	0.0932441	0.00132271
KGFLP1	NR_003674	chr9	1	1	0.00893807	0.149187	0.0118677	0.164771	0.0286257	0.135133	0.00132449
DSTNP2	NR_033796	chr12	1	1	0.027469	0.185642	0.029609	0.197807	0.00373426	0.0748492	0.00132474
TTC23	P10423	chr15	1	1	0.0214724	0.176877	0.0292518	0.197521	0.00486267	0.0782691	0.00133058
SENP8	P22519	chr15	1	1	0.0109863	0.153668	0.00732209	0.159128	0.0380533	0.149731	0.00133291
LRRTM3	P7030	chr10	1	1	0.00986642	0.152215	0.0129826	0.166124	0.0239258	0.128344	0.00133414
IL32	P17866	chr16	0.00706584	0.096331	0.125877	0.26918	0.116717	0.267139	0.0299075	0.137333	0.00134777
C9orf135	P14821	chr9	0.038489	1	0.0468927	0.205962	0.0374482	0.204483	0.0459396	0.159944	0.00134786
PPIA	P22397	chr7	0.0105633	0.11377	0.098335	0.25045	0.126613	0.273359	0.023615	0.127929	0.00134813
CRMP1	P6130	chr4	0.305005	1	0.0196674	0.172683	0.0262456	0.193442	0.0198622	0.121042	0.00135536
TJP1	P23855	chr15	0.785392	1	0.0299635	0.187677	0.0304003	0.198439	0.00440338	0.0758796	0.00136321
SNORA32	NR_003032	chr11	1	1	0.0130864	0.160222	0.0103392	0.16403	0.0233939	0.127319	0.0013683
C18orf8	P11625	chr18	0.975473	1	0.0118102	0.155017	0.0128901	0.166124	0.0213945	0.123824	0.00137231
VANGL2	P1318	chr1	1	1	0.0279056	0.186749	0.0328285	0.201339	0.00347024	0.0741019	0.00137297
CSMD2	P5627	chr1	1	1	0.0247459	0.18214	0.0352442	0.202565	0.00368184	0.0747089	0.00138379
UCP2	P14717	chr11	0.235986	1	0.0400765	0.198333	0.0303956	0.198439	0.0111805	0.0992462	0.00138477
LOC100128081	NR_034097	chr7	1	1	0.0135267	0.160464	0.0220078	0.188756	0.0109061	0.0990242	0.00139577
RORB	P22980	chr9	1	1	0.0173978	0.168578	0.010171	0.163621	0.0185262	0.118682	0.00140639
TMEM170B	P14457	chr6	1	1	0.0194031	0.172012	0.0237825	0.190464	0.00711006	0.0868728	0.0014073
LRRC40	P25632	chr1	1	1	0.0176924	0.168578	0.0167801	0.176794	0.0110885	0.0992462	0.00141098
KCNU1	P18493	chr8	1	1	0.0159788	0.166885	0.0249911	0.192842	0.00834667	0.0913355	0.00142474
MRP63	P16667	chr13	1	1	0.0268951	0.185112	0.0213777	0.188588	0.00582614	0.082836	0.00143032
AUTS2	P27168	chr7	1	1	0.0163405	0.16723	0.0166576	0.176347	0.0123203	0.103632	0.00143157
NPNT	P25948	chr4	0.246899	1	0.024158	0.18214	0.0281731	0.196249	0.0200059	0.121369	0.00143434
CDK10	P21706	chr16	0.0493184	1	0.0547581	0.21391	0.0602741	0.223751	0.0207549	0.122849	0.00143987
ATP6V1A	P8243	chr3	0.708179	1	0.0105451	0.152215	0.0144719	0.170316	0.0312912	0.139756	0.00144099
KCNAB3	P20478	chr17	1	1	0.0113585	0.155017	0.0121088	0.164801	0.0247169	0.129344	0.0014469
CPM	P28300	chr12	0.71375	1	0.0195258	0.172111	0.0233121	0.190464	0.0105669	0.097841	0.00145806
ACMSD	P21313	chr2	1	1	0.0442434	0.203165	0.0235789	0.190464	0.00333554	0.0736868	0.0014735
FAM40B	P7719	chr7	1	1	0.0119821	0.155233	0.0119123	0.164771	0.0245358	0.12927	0.00148092
C1orf106	P14316	chr1	0.213521	1	0.024489	0.18214	0.0314269	0.198958	0.0213562	0.123824	0.00148334
RAB14	P3382	chr9	0.775985	1	0.0189577	0.171391	0.0237616	0.190464	0.0100683	0.0971782	0.00148663
MERTK	P8013	chr2	1	1	0.0190719	0.171648	0.0224158	0.189325	0.00828304	0.0910027	0.00149379
C22orf23	P6764	chr22	1	1	0.0228112	0.180774	0.0226421	0.189833	0.00690402	0.0866217	0.00150195
SYK	P7672	chr9	1	1	0.030219	0.188279	0.0414284	0.207324	0.00285712	0.0702987	0.00150557
C2orf71	P4380	chr2	1	1	0.0117944	0.155017	0.0146664	0.170768	0.0207015	0.122842	0.00150691
TIAM2	P6283	chr6	1	1	0.0210449	0.174992	0.030285	0.198439	0.005632	0.0811249	0.00150972
SLC32A1	P1445	chr20	1	1	0.0180004	0.16871	0.0194608	0.183892	0.0102866	0.097503	0.00151427
KDM2B	P24244	chr12	1	1	0.0176989	0.168578	0.0129405	0.166124	0.0157824	0.112883	0.00151798
FOXO1	P14742	chr13	0.319412	1	0.0194018	0.172012	0.0295055	0.197807	0.019923	0.1211	0.00152723
SEC11C	P15548	chr18	0.0492047	0.248454	0.0567082	0.216355	0.0595388	0.223046	0.0220199	0.124916	0.00153223
ADAMTS17	P3646	chr15	1	1	0.0110029	0.153668	0.0101757	0.163621	0.0327693	0.142101	0.00153574
TPD52	P12313	chr8	0.549779	1	0.015858	0.166732	0.0235912	0.190464	0.0178579	0.116844	0.00153705
C2orf18	P28338	chr2	1	1	0.01449	0.162009	0.00968012	0.16362	0.0262211	0.132281	0.00153867
TBRG1	NR_016021	chr11	1	1	0.0191532	0.171648	0.019995	0.184835	0.00962527	0.096464	0.00154136
FAM122A	P6685	chr9	1	1	0.0290919	0.187405	0.0256303	0.193271	0.00497072	0.0783052	0.00154794
SLFN5	P1863	chr17	0.029565	1	0.0531423	0.212328	0.0537326	0.218546	0.044323	0.15861	0.0015595
AUP1	P1235	chr2	0.596797	0.77984	0.0157358	0.166255	0.0187473	0.180948	0.0213151	0.123794	0.00156302
SRSF12	P9471	chr6	1	1	0.0132992	0.160222	0.0161015	0.174103	0.0175356	0.11591	0.00156378
CCDC45	P9163	chr17	0.867484	1	0.0161809	0.16723	0.0153566	0.171351	0.017474	0.115901	0.00156755
SVIP	P8883	chr11	0.325663	1	0.0380161	0.19814	0.0399183	0.207324	0.00768387	0.0890284	0.00157754
C10orf58	P2930	chr10	0.704113	1	0.0137266	0.160464	0.0138941	0.167458	0.0282896	0.134851	0.00157803
LGALS12	P2936	chr11	1	1	0.0216224	0.177338	0.025336	0.193271	0.00695391	0.0868499	0.00158146
ACP6	P14187	chr1	0.985011	1	0.0139585	0.161338	0.0172296	0.178107	0.0161511	0.112979	0.00158683
RNF24	P12163	chr20	0.268539	1	0.0202309	0.174105	0.0222402	0.189121	0.0317982	0.140721	0.00159199
MNX1	P11794	chr7	1	1	0.0249375	0.18214	0.0309581	0.198663	0.00498341	0.0783052	0.00159367
HPX	P16437	chr11	1	1	0.0132004	0.160222	0.0160044	0.173933	0.0182941	0.118007	0.00159936
SCAMP1	P607	chr5	0.768777	1	0.0170471	0.168381	0.0198161	0.184511	0.0149521	0.110799	0.00160521
C2orf64	P23165	chr2	0.122614	1	0.0527651	0.212185	0.0390694	0.207095	0.0153906	0.111715	0.00160754
OXCT2	P19482	chr1	1	1	0.026154	0.184045	0.0229931	0.190464	0.00647409	0.0848512	0.00160851
LRP11	P10587	chr6	0.542335	1	0.0175765	0.168578	0.0195964	0.183977	0.0208668	0.122965	0.00161001
DDX27	P18594	chr20	0.909249	1	0.0167107	0.167838	0.0189359	0.180948	0.0135748	0.10655	0.00161251
FAM46A	P20881	chr6	0.268895	1	0.0253463	0.182439	0.0310143	0.198663	0.0185577	0.118682	0.00161798
CCNJ	P1675	chr10	1	1	0.0152607	0.164583	0.0117187	0.164771	0.0220121	0.124916	0.00162242
SMAD1	P7333	chr4	0.377368	1	0.04092	0.198883	0.037296	0.204483	0.00683817	0.0864022	0.00162298
TTC7A	P15728	chr2	1	1	0.0148962	0.163359	0.0176896	0.179099	0.0149722	0.110848	0.00162524
CMIP	P3381	chr16	0.785197	1	0.0242208	0.18214	0.0220504	0.188756	0.00941981	0.095403	0.00162683
APCDD1L	P306	chr20	1	1	0.0121324	0.155233	0.0118183	0.164771	0.0275969	0.133715	0.00162898
RAD17	P7750	chr5	0.620366	1	0.013335	0.160222	0.0195048	0.183892	0.0245636	0.129317	0.00163107
SCARNA12	NR_003010	chr12	1	1	0.0101322	0.152215	0.0110764	0.164771	0.0354195	0.146224	0.00163479
ADAM17	P17989	chr2	0.0459461	1	0.0741238	0.230651	0.0741298	0.237428	0.0157923	0.112883	0.00163861
BAZ1A	P4538	chr14	0.456113	1	0.0368205	0.196901	0.0340762	0.201528	0.0070659	0.0868728	0.00165675
SNORA1	NR_003026	chr11	1	1	0.00991237	0.152215	0.011912	0.164771	0.0342722	0.144732	0.00165771
SLC2A12	P1092	chr6	1	1	0.020176	0.174105	0.0106091	0.164771	0.0189359	0.119769	0.00165978
MOV10	P5357	chr1	0.127972	1	0.0310582	0.188478	0.0391738	0.207296	0.0260419	0.13178	0.00166025
NIPA1	P25879	chr15	1	1	0.0168742	0.16825	0.0130813	0.166124	0.0185012	0.118682	0.00166956
PTPN22	P1441	chr1	1	1	0.0116164	0.155017	0.0137942	0.167049	0.0255957	0.131232	0.00167514
PTCH1	P20544	chr9	1	1	0.0134882	0.160464	0.0143224	0.170166	0.021261	0.123654	0.00167699
GRIA4	P10331	chr11	1	1	0.0107167	0.152899	0.0129805	0.166124	0.0295358	0.136712	0.00167745
GBP3	P7972	chr1	0.133112	1	0.0344595	0.194957	0.0412705	0.207324	0.0217111	0.124331	0.00167788
LOC201651	NR_026915	chr3	1	1	0.0131274	0.160222	0.0138971	0.167458	0.0226158	0.126086	0.00168291
CCDC109B	P10678	chr4	0.45895	1	0.0172413	0.168578	0.0228497	0.190464	0.0228949	0.126474	0.00168726
PDGFC	NR_036641	chr4	0.268652	1	0.0380931	0.19814	0.0519802	0.217861	0.00778498	0.0890284	0.00168779
DHRS4L2	P28426	chr14	1	1	0.0310137	0.188478	0.0322454	0.19981	0.00415414	0.0758796	0.00169194
C11orf49	P18743	chr11	0.962929	1	0.0114851	0.155017	0.0101985	0.163621	0.0368346	0.148007	0.001692
HOMER2	P14403	chr15	0.536459	1	0.0125295	0.157155	0.0141327	0.169125	0.0437479	0.158239	0.0016924
RPLP0	P16382	chr12	0.128271	0.406169	0.0230145	0.181698	0.0268622	0.194325	0.0525129	0.166196	0.00169509
RYBP	P5027	chr3	0.383246	1	0.0207692	0.174992	0.0305956	0.198663	0.0171201	0.114681	0.00169669
KRT10	P20740	chr17	0.0150044	1	0.116896	0.263654	0.121501	0.270195	0.0196615	0.121042	0.00170324
PVRL3	P3930	chr3	0.662885	1	0.0143549	0.162009	0.0152326	0.171351	0.0289385	0.135663	0.00170468
NEUROD1	P20254	chr2	0.636448	1	0.0185065	0.169874	0.0157207	0.17388	0.0227097	0.126335	0.001708
NBPF24+NBPF11	#N/A	#N/A	1	1	0.0344697	0.194957	0.0319851	0.19928	0.00389055	0.0753514	0.00173461
PLSCR1	P27970	chr3	0.123919	1	0.0452373	0.2042	0.0529519	0.218546	0.0144991	0.109516	0.00173915
SCD	P19186	chr10	0.34447	0.602869	0.0187818	0.170551	0.0220369	0.188756	0.0304464	0.138084	0.00175077
WT1-AS	NR_023920	chr11	1	1	0.0156997	0.166255	0.0204763	0.185526	0.0135696	0.10655	0.00175747
TMED3	P880	chr15	0.385779	1	0.0461046	0.205185	0.0343611	0.201566	0.00716885	0.0870156	0.00176344
PPM1L	P20327	chr3	1	1	0.0124011	0.156788	0.0173128	0.178107	0.0205471	0.122834	0.00177286
HSD3BP4	NR_033781	chr1	1	1	0.0180452	0.16871	0.0187512	0.180948	0.0130565	0.105522	0.00177491
GPR89B+GPR89C	#N/A	#N/A	1	1	0.0486551	0.208594	0.0459287	0.210509	0.00198133	0.0643809	0.00177792
SALL2	P4698	chr14	1	1	0.0168905	0.16825	0.0187222	0.180948	0.0140108	0.107709	0.00177885
B4GALT5	P19862	chr20	0.439583	1	0.0357093	0.196453	0.0449761	0.209041	0.00627897	0.0843905	0.00177959
EFEMP1	P39	chr2	0.342241	1	0.0240549	0.18214	0.0330764	0.201339	0.0162824	0.112979	0.00177985
TM4SF1	P20508	chr3	0.112804	0.401192	0.0774271	0.233015	0.0856131	0.245883	0.00593193	0.0834618	0.00178043
ZFP36L1	P15157	chr14	0.0286139	1	0.0443473	0.203301	0.0488802	0.214612	0.0715743	0.187743	0.00178164
FAM105B	P27527	chr5	1	1	0.0132947	0.160222	0.0171793	0.178107	0.0194426	0.120741	0.00178197
EMID2	P624	chr7	1	1	0.023235	0.18214	0.0218237	0.188588	0.00886477	0.0935182	0.00179895
NFIB	P24601	chr9	1	1	0.0225192	0.179672	0.0296279	0.197807	0.00673909	0.0859967	0.00179933
C5orf54	P14595	chr5	1	1	0.0226891	0.180175	0.0178676	0.179112	0.0111543	0.0992462	0.00180731
SCG5	P15799	chr15	0.0256501	0.190371	0.0504661	0.210273	0.0644084	0.228011	0.0542893	0.168117	0.00180866
XRN2	P27652	chr20	0.459286	1	0.0376971	0.198079	0.0381771	0.204925	0.00689232	0.0866072	0.0018178
C7orf41	P24351	chr7	1	1	0.0162845	0.16723	0.0181601	0.179912	0.0154155	0.111715	0.00181874
ETV1	P10462	chr7	0.133245	1	0.0178594	0.168578	0.0202965	0.185329	0.094732	0.21018	0.00182391
FER1L5	P13453	chr2	1	1	0.0112441	0.155017	0.0146496	0.170768	0.0278222	0.133899	0.00182622
RSU1	P23535	chr10	0.440164	1	0.0303738	0.188478	0.036459	0.203951	0.00941157	0.095403	0.00182765
LOC90246	NR_026954	chr3	1	1	0.0318246	0.19009	0.0404432	0.207324	0.0035654	0.0744217	0.00182809
SPEM1	P11318	chr17	1	1	0.0360735	0.196623	0.0394642	0.207324	0.00325102	0.0736868	0.00184021
MAF	P14765	chr16	1	1	0.0177197	0.168578	0.0149127	0.171351	0.0177706	0.116678	0.00186109
LOC121456	NR_033801	chr12	1	1	0.0104572	0.152215	0.0125325	0.166124	0.0359123	0.146699	0.00186435
MKKS	P28149	chr20	0.843743	1	0.0308344	0.188478	0.0301826	0.198439	0.00605719	0.0838179	0.00187967
PSD	P14089	chr10	0.268505	1	0.0310643	0.188478	0.0301956	0.198439	0.0189161	0.119769	0.00188208
PRICKLE1	P17254	chr12	1	1	0.0224538	0.179666	0.0317292	0.19928	0.00669399	0.085554	0.00188357
NOTCH2	P14145	chr1	0.0918309	1	0.0420122	0.200318	0.048935	0.214612	0.0252843	0.130848	0.00188492
PALM3	P18157	chr19	1	1	0.0177731	0.168578	0.0218147	0.188588	0.0123126	0.103632	0.00188502
PLCG1	P13640	chr20	0.0136699	1	0.142045	0.278798	0.140287	0.281335	0.0175458	0.11591	0.00188676
COL4A4	P11838	chr2	1	1	0.0208747	0.174992	0.0244441	0.192047	0.00941	0.095403	0.00189353
C21orf88	NR_026542	chr21	1	1	0.0181696	0.169295	0.0153669	0.171351	0.0176163	0.116095	0.00192927
CCDC14	P6127	chr3	1	1	0.0159818	0.166885	0.0176998	0.179099	0.0174355	0.115833	0.00193335
HERC6	P28138	chr4	0.122178	1	0.0307646	0.188478	0.0319154	0.19928	0.0411995	0.154461	0.00193648
WDR73	P18995	chr15	0.128247	1	0.0676261	0.226017	0.0649232	0.228203	0.00878779	0.0932323	0.00193823
C1orf122	P18249	chr1	0.268776	1	0.0513285	0.210372	0.0442153	0.207517	0.00811912	0.0899864	0.00193958
LOC387646	NR_003525	chr10	1	1	0.0115069	0.155017	0.0189083	0.180948	0.0227674	0.126335	0.0019399
CPNE2	P13247	chr16	0.376694	1	0.0286295	0.187372	0.0319519	0.19928	0.0144634	0.109435	0.00194909
ERP29	P26127	chr12	0.240784	0.528852	0.0710613	0.229311	0.0569437	0.221889	0.00514009	0.0791429	0.00195644
ACOT6	P15496	chr14	1	1	0.0205613	0.174614	0.0180833	0.17951	0.0134702	0.106138	0.00195652
APC	P25795	chr5	1	1	0.0161701	0.16723	0.0240627	0.190876	0.0129835	0.105434	0.00196966
SLC12A2	P11609	chr5	0.0707076	1	0.0546865	0.213803	0.0631707	0.226499	0.020785	0.122849	0.00197728
SERPINA3	P27066	chr14	0.00387381	0.0720176	0.127477	0.270201	0.131329	0.275643	0.0783776	0.195699	0.00197907
RNF122	P24572	chr8	1	1	0.0144114	0.162009	0.0193187	0.183417	0.0183231	0.118098	0.0019846
SNN	P23740	chr16	1	1	0.0233661	0.18214	0.0207738	0.186477	0.01054	0.097841	0.00198906
MIR3685	NR_037456	chr12	1	1	0.0102174	0.152215	0.0128996	0.166124	0.0388818	0.150864	0.00199163
MAFA	P22731	chr8	0.87332	1	0.0219833	0.177937	0.0232565	0.190464	0.011485	0.100301	0.00199261
RND2	P15043	chr17	1	1	0.0281514	0.187372	0.0413909	0.207324	0.00441353	0.0758796	0.00199707
ZNF117+ERV3	#N/A	#N/A	1	1	0.0210596	0.174992	0.0271743	0.195038	0.00904712	0.0942254	0.00200753
SHANK2	P19432	chr11	1	1	0.019731	0.172683	0.0226213	0.189833	0.0116918	0.101541	0.00201985
SESN1	P16246	chr6	0.828532	1	0.0164707	0.167582	0.0153436	0.171351	0.0251141	0.130295	0.00203185
RBM18	NR_027126	chr9	0.0603791	1	0.086628	0.240835	0.079487	0.240953	0.0127532	0.104457	0.00204491
CFTR	P21454	chr7	0.00142468	0.0582693	0.213922	0.311195	0.22227	0.31704	0.07855	0.195851	0.00205053
SNORD91A	NR_003072	chr17	1	1	0.0186114	0.169874	0.0208922	0.186825	0.0137122	0.10707	0.00205372
EPB41L5	P10152	chr2	0.12238	1	0.0268018	0.184887	0.030838	0.198663	0.0532584	0.16739	0.00207019
HSD17B14	P2998	chr19	0.94417	1	0.0168804	0.16825	0.0175937	0.179099	0.0192308	0.120741	0.00207181
FBXO39	P23773	chr17	1	1	0.0261438	0.184045	0.0378679	0.204871	0.00547246	0.0807504	0.00207934
FANK1	P8117	chr10	1	1	0.0315586	0.189618	0.0394991	0.207324	0.00435268	0.0758796	0.00208171
ENO1	P10088	chr1	0.0348266	0.217446	0.067629	0.226017	0.0479889	0.213916	0.0481988	0.162086	0.00208825
GPR125	P16328	chr4	0.149861	1	0.0789729	0.234296	0.0925376	0.250918	0.00501401	0.078486	0.00210112
ATP8B1	P9792	chr18	0.0588388	1	0.0549706	0.21398	0.0637689	0.2277	0.0266524	0.132906	0.00210288
LOC339751	NR_033882	chr2	1	1	0.0159056	0.166871	0.0134413	0.167049	0.0258007	0.13157	0.00210846
BCAS4	P28755	chr20	1	1	0.034378	0.194957	0.0271093	0.194912	0.00595892	0.0834618	0.00211954
SCN1A	P1469	chr2	1	1	0.0191003	0.171648	0.0135644	0.167049	0.0214952	0.123876	0.00212414
SNORD17	NR_003045	chr20	1	1	0.0236524	0.18214	0.0253295	0.193271	0.00929811	0.0953144	0.00212457
CNN2	P11754	chr19	0.127493	1	0.0280133	0.187283	0.0307362	0.198663	0.0509158	0.164625	0.00213009
UGT2B4	P13656	chr4	1	1	0.0237308	0.18214	0.0170307	0.177285	0.0138304	0.10707	0.00213018
DMKN	NR_033746	chr19	0.190137	1	0.0291666	0.187405	0.0371636	0.204483	0.0273516	0.133186	0.00214418
ZSWIM6	P6797	chr5	1	1	0.0219056	0.17771	0.0255757	0.193271	0.0100852	0.0971782	0.00214805
ERBB2	P23477	chr17	0.472103	1	0.0185463	0.169874	0.0217911	0.188588	0.0297475	0.136949	0.00215556
ZNF486	P10673	chr19	1	1	0.0222785	0.179043	0.0260635	0.193442	0.00985978	0.0971782	0.00217004
FAM169B	P7409	chr15	1	1	0.0175148	0.168578	0.0210676	0.187562	0.0155527	0.111919	0.00217406
MCOLN3	P15699	chr1	0.122375	1	0.0470866	0.206291	0.054226	0.218546	0.0184169	0.118428	0.00217868
RHOC	P9012	chr1	0.220825	0.519066	0.0212242	0.176074	0.0276296	0.196187	0.0444536	0.15861	0.00217923
ARHGEF3	P16621	chr3	0.735078	1	0.0185727	0.169874	0.0172384	0.178107	0.0245804	0.129322	0.00218753
CNGA3	P13560	chr2	1	1	0.0133356	0.160222	0.0170271	0.177285	0.0254887	0.13108	0.00218833
QARS	P12116	chr3	0.154857	0.452348	0.0568903	0.216381	0.0704438	0.234319	0.00935504	0.0953843	0.00219362
RPL13P5	NR_002803	chr12	1	1	0.0369284	0.196961	0.0337862	0.201528	0.0046697	0.0776182	0.00219961
ASCL1	P11292	chr12	1	1	0.0378138	0.198096	0.0115497	0.164771	0.0134534	0.106138	0.002214
DAB2	P10750	chr5	0.0690764	1	0.0496216	0.209709	0.0334418	0.201485	0.0513668	0.164943	0.00221763
ATRNL1	P7348	chr10	0.268504	1	0.0235226	0.18214	0.0267499	0.194297	0.035135	0.145902	0.00223159
SYNJ1	P1418	chr21	1	1	0.0149287	0.163361	0.0161701	0.174318	0.0246862	0.129344	0.0022383
FGF12	P28949	chr3	1	1	0.0217374	0.17735	0.0221036	0.188756	0.0124238	0.103874	0.00224124
STAG3L1	P6791	chr7	1	1	0.0394882	0.198333	0.0360557	0.203558	0.00423578	0.0758796	0.00225905
PIWIL4	P3365	chr11	1	1	0.0286389	0.187372	0.0329718	0.201339	0.00639744	0.0847152	0.00226198
2016-09-09	P12425	chr17	0.0815703	1	0.0399227	0.198333	0.0423548	0.207381	0.0439382	0.158509	0.0022676
VOPP1	P6044	chr7	0.867704	1	0.0292778	0.187531	0.0256181	0.193271	0.0094604	0.0955105	0.00229547
MAPRE2	P10965	chr18	0.900154	1	0.0142497	0.162009	0.0186858	0.180948	0.0257705	0.131542	0.00230115
FKBP2	P25110	chr11	0.0975865	1	0.0545983	0.213803	0.050503	0.215939	0.0231421	0.12686	0.00231564
CXCL10	P20453	chr4	0.268652	1	0.0538605	0.212962	0.0354525	0.202879	0.0121646	0.103065	0.0023194
SMO	P9378	chr7	1	1	0.0253127	0.182439	0.0337476	0.201528	0.00731378	0.0878722	0.00232155
PRPH2	P18145	chr6	1	1	0.0164054	0.167582	0.0202312	0.185278	0.0188406	0.119654	0.00232312
TMEM63C	P25781	chr14	0.399416	1	0.0187446	0.170551	0.0205026	0.185526	0.0407481	0.154109	0.00232359
CFH	P17280	chr1	0.165498	1	0.0888152	0.243366	0.12551	0.272435	0.00341976	0.0739051	0.00233906
WWC2	P27744	chr4	0.268539	1	0.0484491	0.20824	0.0570153	0.222053	0.00852168	0.0920251	0.00234262
MARK1	P5003	chr1	0.446923	1	0.0175931	0.168578	0.0257482	0.193271	0.0312365	0.139705	0.00234335
KCNJ15	P6613	chr21	0.376758	1	0.0249728	0.18214	0.0361059	0.203558	0.0187146	0.119222	0.00235297
LY6G5B	P5661	chr6	1	1	0.0152313	0.164583	0.0151145	0.171351	0.0276787	0.133802	0.0023571
LOC401431	NR_027040	chr7	1	1	0.0200676	0.174105	0.0261565	0.193442	0.0121586	0.103065	0.00235996
SLC44A3	P28516	chr1	0.191315	1	0.0363832	0.196623	0.0535606	0.218546	0.0171849	0.114724	0.00236703
KCNH5	P11886	chr14	1	1	0.0152269	0.164583	0.0203207	0.185344	0.0207669	0.122849	0.00237241
MIR564+TMEM42	#N/A	#N/A	0.23431	1	0.04328	0.201973	0.0259477	0.193344	0.0246141	0.129344	0.00238693
TEAD4	P14515	chr12	0.127806	1	0.026536	0.184775	0.0296543	0.197807	0.0644035	0.180927	0.00238703
SP110	P24349	chr2	1	1	0.039481	0.198333	0.0467132	0.211742	0.00353609	0.0744217	0.00239965
MND1	P16576	chr4	1	1	0.0349153	0.194982	0.0500489	0.215227	0.00375511	0.0749617	0.0024111
SGK1	P5777	chr6	0.0677095	1	0.0802344	0.235152	0.0764828	0.238602	0.0157949	0.112883	0.00241135
CHRNA1	P20580	chr2	1	1	0.0170093	0.168381	0.0188524	0.180948	0.0205131	0.12278	0.00241562
LOC100287902	NR_034040	chr1	1	1	0.0232345	0.18214	0.0253707	0.193271	0.0111881	0.0992462	0.0024205
GNE	P3634	chr9	0.566214	1	0.0144051	0.162009	0.0199557	0.184787	0.0411648	0.154461	0.00245017
RGL4	P17161	chr22	1	1	0.0116922	0.155017	0.0126825	0.166124	0.0455097	0.159692	0.00246376
TBX18	P5624	chr6	1	1	0.0278735	0.186749	0.0437779	0.207381	0.00553566	0.0807552	0.00246556
IL1R1	P21525	chr2	0.673505	1	0.0159426	0.166885	0.0177981	0.179099	0.0355098	0.146349	0.00247434
LSM10	P1233	chr1	0.0249247	1	0.124418	0.267873	0.108152	0.260636	0.0202472	0.122167	0.00247562
LYN	P4691	chr8	0.78077	1	0.0248162	0.18214	0.0249701	0.192842	0.0140794	0.108034	0.00248155
ANXA4	P24818	chr2	0.00539725	0.088299	0.155192	0.285637	0.189195	0.305039	0.0431361	0.157342	0.00248829
C21orf58	P2506	chr21	1	1	0.0224965	0.179666	0.0211259	0.187562	0.0144099	0.109244	0.00249182
MOBKL1A	P17633	chr4	0.29678	1	0.0349385	0.194982	0.042203	0.207381	0.0157305	0.112883	0.00250171
LOC100132247	P9396	chr16	1	1	0.0267652	0.184887	0.0342809	0.201566	0.00750942	0.0884132	0.00250351
KDELR2	P15233	chr7	0.519229	0.727189	0.0494909	0.209645	0.0389329	0.206822	0.00694469	0.0868499	0.00251965
MIR3186	NR_036152	chr17	1	1	0.0201835	0.174105	0.0102141	0.163621	0.0337341	0.143492	0.0025215
CLCN1	P10964	chr7	1	1	0.025703	0.182833	0.0301641	0.198439	0.00897591	0.0940311	0.00252278
ABL1	P17886	chr9	0.381325	1	0.0518532	0.210831	0.0398269	0.207324	0.00891553	0.0938129	0.00254001
MIMT1	NR_024059	chr19	1	1	0.0183969	0.169874	0.0263628	0.193442	0.014579	0.109554	0.00255386
CDK2	P22795	chr12	0.422701	1	0.0529336	0.212185	0.0630259	0.226474	0.00503223	0.0786214	0.00256103
DCXR	P28744	chr17	0.106536	1	0.0795985	0.235037	0.0686055	0.232208	0.0122153	0.103065	0.00256386
RHPN2	P12538	chr19	0.797857	1	0.0213746	0.176877	0.0251686	0.193271	0.016572	0.11349	0.00256562
SNTB1	P27660	chr8	1	1	0.0257643	0.182842	0.031926	0.19928	0.0086491	0.0927915	0.00256598
KIF5C	P12896	chr2	0.606282	1	0.0177573	0.168578	0.0239616	0.190876	0.0276118	0.133715	0.00256838
HES1	P26274	chr3	0.384984	1	0.0239685	0.18214	0.0270631	0.194912	0.0285326	0.135121	0.00256902
SFRP1	P22329	chr8	0.213441	1	0.0349038	0.194982	0.0337053	0.201528	0.0287733	0.135507	0.00259664
GRHL2	P18504	chr8	1	1	0.0208458	0.174992	0.0262994	0.193442	0.0132757	0.105973	0.00261133
RALB	P26761	chr2	0.87737	1	0.028164	0.187372	0.0373834	0.204483	0.00789294	0.0891503	0.0026149
PRKD1	P26318	chr14	1	1	0.0203828	0.174105	0.0163403	0.17485	0.0219242	0.12486	0.00261793
CTSE	P28	chr1	0.0971765	1	0.0438931	0.202573	0.0637948	0.2277	0.0270936	0.133064	0.0026373
ITGB1	P17731	chr10	0.0594302	0.275313	0.0721143	0.229311	0.0772249	0.238881	0.0223068	0.125302	0.00264016
PRMT6	P18161	chr1	1	1	0.0384344	0.198301	0.0291529	0.197521	0.00661014	0.0853991	0.00264666
WNT4	P10300	chr1	0.561625	1	0.0401648	0.198333	0.0330776	0.201339	0.00993092	0.0971782	0.00264761
RAB11A	P6816	chr15	0.435111	0.665469	0.030502	0.188478	0.03459	0.202045	0.0161762	0.112979	0.00265202
ZNF518B	P9466	chr4	1	1	0.0223587	0.179087	0.0361406	0.203558	0.00920907	0.0951934	0.00265626
CACNA2D1	P26436	chr7	0.417945	1	0.0245304	0.18214	0.0285424	0.196615	0.0254826	0.13108	0.0026605
METTL11B	P3817	chr1	1	1	0.026404	0.184045	0.0278655	0.196187	0.01014	0.0973486	0.00266152
RNPEP	P21984	chr1	0.482522	1	0.026026	0.184045	0.0355625	0.202879	0.0167941	0.113784	0.00267236
ZDHHC22	P11672	chr14	1	1	0.0174338	0.168578	0.0132082	0.166124	0.0326298	0.14203	0.00267606
UBE2D4	P13485	chr7	1	1	0.0534548	0.212577	0.0519701	0.217861	0.00271133	0.0693473	0.00268113
CENPBD1	P23272	chr16	1	1	0.017667	0.168578	0.0173166	0.178107	0.0247262	0.129344	0.00268998
ARPP19	P14916	chr15	0.122708	1	0.0528805	0.212185	0.072865	0.236306	0.0163599	0.112979	0.00273646
NDUFAB1	P26458	chr16	0.0168316	1	0.187777	0.302696	0.161534	0.291563	0.0153368	0.111715	0.00276224
B3GAT1	P8565	chr11	1	1	0.0150176	0.163897	0.0216069	0.188588	0.0242916	0.128517	0.00277633
ISX	P4182	chr22	1	1	0.024714	0.18214	0.0150919	0.171351	0.0211873	0.123654	0.00278181
RAGE	P10137	chr14	1	1	0.0307521	0.188478	0.0346412	0.202045	0.00747816	0.0882981	0.00279907
ATP5EP2	NR_002162	chr13	1	1	0.0296943	0.187677	0.0239828	0.190876	0.0112288	0.0992462	0.00280722
FBLN5	P16076	chr14	0.128486	1	0.0583185	0.217254	0.0585295	0.222512	0.0182682	0.118007	0.00281132
NEDD4L	P21990	chr18	0.11654	1	0.0622832	0.221901	0.0539299	0.218546	0.0206325	0.122842	0.00282873
POLD3	P22624	chr11	0.376758	1	0.0581923	0.217254	0.0495859	0.215227	0.00744264	0.0882981	0.00283266
OAS2	P2866	chr12	0.268652	1	0.0578108	0.216936	0.0485144	0.214446	0.0107508	0.0988256	0.00283515
TMEM167A	P17117	chr5	0.745602	1	0.0314861	0.189618	0.0342746	0.201566	0.0100706	0.0971782	0.00283586
RANGRF	P2653	chr17	1	1	0.0555287	0.214544	0.0463037	0.210961	0.00315995	0.0736748	0.00284168
CRB1	P13683	chr1	1	1	0.0237423	0.18214	0.026254	0.193442	0.0130715	0.105522	0.00284786
C8orf76	P10740	chr8	0.336959	1	0.0435454	0.202458	0.0335678	0.201528	0.0165499	0.113478	0.00284884
SLC25A37	P28451	chr8	0.0774019	1	0.0520474	0.211069	0.0539909	0.218546	0.0376118	0.149118	0.00285669
MAP1A	P19181	chr15	1	1	0.0201736	0.174105	0.0231448	0.190464	0.0175287	0.11591	0.00285765
GCNT4	P4537	chr5	1	1	0.0255587	0.182788	0.0282339	0.196249	0.0113767	0.1001	0.00286442
C5orf24	P4352	chr5	0.724428	1	0.0346771	0.194982	0.0318406	0.19928	0.0103331	0.0975773	0.00287925
INMT+INMT-FAM188B+FAM188B	#N/A	#N/A	1	1	0.0333572	0.193468	0.0422424	0.207381	0.00589222	0.0830571	0.00288928
C17orf76	P24045	chr17	1	1	0.0140968	0.161916	0.0129439	0.166124	0.0456307	0.159866	0.00289554
NCRNA00265	NR_026999	chr7	1	1	0.030804	0.188478	0.0308421	0.198663	0.008803	0.0932323	0.00290546
RBPMS	P6984	chr8	0.0305304	1	0.0557203	0.214779	0.0683447	0.232037	0.0726785	0.18925	0.00292851
ADARB2	P8034	chr10	1	1	0.0252034	0.182192	0.0326981	0.201283	0.0103149	0.0975773	0.00294192
SLC23A1	P11700	chr5	1	1	0.0319996	0.190673	0.0341253	0.201566	0.00781623	0.0890284	0.00295114
SEL1L3	P9090	chr4	0.0185781	0.168854	0.125013	0.268282	0.15438	0.288208	0.0238229	0.128152	0.00295282
CUTA	P13997	chr6	0.18349	1	0.0788729	0.234296	0.0744471	0.237825	0.00793302	0.0892699	0.0029543
PPP3CB	P9547	chr10	0.463939	1	0.0261416	0.184045	0.02916	0.197521	0.0242194	0.128353	0.00295909
ANTXR2	P28672	chr4	1	1	0.0247852	0.18214	0.0320999	0.199393	0.0108142	0.0990242	0.00296928
THOC5	P15176	chr22	0.556085	1	0.0479289	0.207287	0.0437578	0.207381	0.00739597	0.0882981	0.00297504
DCAKD	P22761	chr17	1	1	0.0245794	0.18214	0.0257276	0.193271	0.0137784	0.10707	0.0029981
C17orf51	P501	chr17	1	1	0.0206123	0.174811	0.0223597	0.18924	0.0189312	0.119769	0.00300128
MIR3125	NR_036072	chr2	1	1	0.0186452	0.169874	0.0226734	0.189833	0.0206688	0.122842	0.00300462
AMY2A	P17687	chr1	0.00101167	0.049989	0.219362	0.313461	0.256903	0.328699	0.153705	0.259374	0.0030113
SPP1	P9111	chr4	0.00296433	0.0713183	0.199516	0.305672	0.246538	0.326304	0.0601048	0.175549	0.00301151
UOX	NR_003927	chr1	1	1	0.0304256	0.188478	0.0292409	0.197521	0.00985631	0.0971782	0.00301282
MXRA7	P17366	chr17	0.360745	0.612219	0.0397541	0.198333	0.0453286	0.209041	0.0135291	0.106496	0.00301962
FLJ43390	NR_015358	chr14	0.268504	1	0.0439015	0.202573	0.0518818	0.217861	0.014397	0.109244	0.00302225
MAT2A	P24899	chr2	0.161286	1	0.0374165	0.197615	0.0449227	0.209041	0.0327401	0.142101	0.0030409
EFNA5	P21327	chr5	1	1	0.0172049	0.168578	0.0232883	0.190464	0.0221606	0.124994	0.00304179
EXOG	P17047	chr3	1	1	0.0184713	0.169874	0.0149632	0.171351	0.032157	0.141319	0.00304407
SPTAN1	P25619	chr9	0.478385	1	0.0360924	0.196623	0.040989	0.207324	0.0127616	0.104457	0.00308169
LOC154860	NR_036484	chr7	1	1	0.0148793	0.163359	0.0144035	0.170166	0.0422328	0.1558	0.00308676
MIR376B	NR_030157	chr14	1	1	0.0184132	0.169874	0.0222674	0.189121	0.0220907	0.124994	0.00308844
KITLG	P16309	chr12	0.129009	1	0.0347671	0.194982	0.037577	0.204483	0.0537945	0.167519	0.00309083
C15orf27	P24104	chr15	1	1	0.0746905	0.231276	0.0778051	0.239525	0.00156096	0.0618427	0.00309203
ANKRD46	P5858	chr8	0.344728	1	0.0259126	0.183419	0.0225904	0.189824	0.0450496	0.158892	0.00309713
DCAF4	P8712	chr14	1	1	0.0273872	0.185642	0.028118	0.196249	0.011832	0.101711	0.00310252
BFSP2	P10599	chr3	1	1	0.0191324	0.171648	0.0274301	0.195644	0.0173634	0.11554	0.00310275
IFI27L2	P22932	chr14	0.0582686	1	0.112603	0.260521	0.0949517	0.252363	0.0146658	0.109967	0.00310911
MDH2	P22105	chr7	0.0850856	0.344554	0.0835367	0.23849	0.0845587	0.245859	0.0152135	0.111715	0.00311091
CNTN1	P20835	chr12	0.156219	0.452348	0.0274578	0.185642	0.0363806	0.203662	0.0586789	0.173362	0.00311437
XPNPEP1	P28710	chr10	0.208146	1	0.0739039	0.230422	0.0783933	0.240028	0.00763959	0.0889266	0.00312885
LOC100128881	NR_036480	chr16	1	1	0.0180047	0.16871	0.0212331	0.18801	0.0241943	0.128353	0.00313838
TMED8	P13605	chr14	0.134826	1	0.040948	0.198883	0.0380569	0.204925	0.0441989	0.15861	0.003148
MRFAP1	P26994	chr4	0.248341	0.531787	0.0439635	0.202632	0.04565	0.209711	0.0186663	0.119099	0.00315237
RCC1+SNHG3	#N/A	#N/A	0.730818	1	0.0178481	0.168578	0.0204865	0.185526	0.0348192	0.14576	0.00315265
MYCL1	P14416	chr1	1	1	0.0198488	0.173161	0.0174792	0.178884	0.026895	0.133064	0.00315954
LTBP1	P5844	chr2	0.0641633	1	0.0961886	0.249833	0.106028	0.259249	0.0142599	0.108774	0.00315964
RTN4	P23991	chr2	0.35391	0.60819	0.0327653	0.192755	0.0418324	0.20738	0.019283	0.120741	0.00316548
SPATC1	P3671	chr8	1	1	0.0233595	0.18214	0.0249845	0.192842	0.0160641	0.112979	0.00317104
PRRT3	P28665	chr3	1	1	0.0254221	0.182439	0.0202347	0.185278	0.0183711	0.118225	0.00319036
MAPK8IP2	P23795	chr22	0.712639	1	0.0251335	0.18214	0.0249539	0.192842	0.021238	0.123654	0.00320123
PMS2CL	NR_002217	chr7	1	1	0.0386672	0.198333	0.0236831	0.190464	0.0103824	0.097841	0.0032052
ATP6V1H	P14819	chr8	0.561381	1	0.0191244	0.171648	0.025383	0.193271	0.0349806	0.145795	0.00321162
MYL12B	P7613	chr18	0.22965	0.528852	0.0355142	0.19614	0.0470958	0.212539	0.024819	0.129543	0.00321174
NDUFC2	P14561	chr11	0.099635	1	0.0865159	0.240751	0.0737098	0.236764	0.0150112	0.110891	0.00321294
LOC439949	NR_036502	chr10	1	1	0.04268	0.201395	0.0278825	0.196187	0.00803866	0.0896291	0.00322025
DOC2B	P22470	chr17	1	1	0.0167639	0.167838	0.0153094	0.171351	0.0372973	0.148647	0.00322179
PKNOX1	P27055	chr21	1	1	0.0220994	0.178227	0.0216437	0.188588	0.0200141	0.121369	0.003222
EFTUD2	P9805	chr17	0.446495	1	0.057219	0.216531	0.0642031	0.227992	0.00584908	0.0828754	0.00322741
KLF6	NR_027653	chr10	0.356719	1	0.0257303	0.182833	0.0256557	0.193271	0.0407495	0.154109	0.00322784
MIR611+C11orf10	#N/A	#N/A	0.0562754	0.270784	0.105598	0.255689	0.0835984	0.245208	0.0193884	0.120741	0.00323716
SLC43A3	P6237	chr11	0.0437934	1	0.0613951	0.220904	0.0584387	0.222512	0.0613926	0.176769	0.00324082
MIR296	NR_029844	chr20	1	1	0.0282811	0.187372	0.0155493	0.172448	0.0220492	0.124966	0.00325362
DCST2	P18132	chr1	1	1	0.0208486	0.174992	0.0242535	0.1914	0.0192266	0.120741	0.00326024
ANKRD10	P22604	chr13	0.700293	1	0.0190017	0.1716	0.0195011	0.183892	0.037583	0.149118	0.0032681
BDH1	P6954	chr3	1	1	0.0291006	0.187405	0.0199363	0.184787	0.0168252	0.113784	0.0032703
TNKS1BP1	P17953	chr11	0.00654921	1	0.111817	0.260443	0.111273	0.262263	0.120137	0.233467	0.00327753
PPP1R3D	P9923	chr20	1	1	0.0251102	0.18214	0.0311731	0.198898	0.0125477	0.103997	0.00328581
IFITM2	P22126	chr11	0.327493	1	0.0256371	0.182788	0.0318248	0.19928	0.0367623	0.148003	0.00328606
VCL	P6534	chr10	0.730075	1	0.0296264	0.187677	0.0324027	0.200214	0.0141219	0.108158	0.00330508
UBQLN4	P27576	chr1	0.376684	1	0.0237981	0.18214	0.026743	0.194297	0.0413645	0.154585	0.00330994
BTF3	P11095	chr5	0.609617	0.781584	0.0250554	0.18214	0.0236609	0.190464	0.0276605	0.133802	0.00333033
ACADL	P20009	chr2	1	1	0.0273702	0.185642	0.0267749	0.194297	0.0136446	0.106792	0.00333102
UGDH	P16551	chr4	0.041279	0.22815	0.067005	0.225205	0.077183	0.238881	0.046958	0.160969	0.00333747
LRFN2	P2797	chr6	1	1	0.020348	0.174105	0.0266583	0.194297	0.0185733	0.11869	0.00335027
KLC2	P2581	chr11	0.0533764	1	0.0595356	0.217981	0.0656833	0.229403	0.0484045	0.162288	0.00335748
CGN	P26270	chr1	0.218263	1	0.0478848	0.207287	0.06549	0.229118	0.0147832	0.110343	0.00336134
RNF213	P12954	chr17	0.0295164	1	0.117247	0.263837	0.148985	0.286127	0.0197007	0.121042	0.00337119
CREBL2	P7331	chr12	0.56613	1	0.0371578	0.197136	0.0423162	0.207381	0.0114255	0.100153	0.00337452
CKMT1B	P1713	chr15	1	1	0.0215346	0.176972	0.0136206	0.167049	0.0350877	0.145852	0.00340513
2016-03-09	P6665	chr12	1	1	0.0361426	0.196623	0.0359111	0.203531	0.00795009	0.0892699	0.00341191
GRID1	P29074	chr10	1	1	0.0339673	0.193849	0.038963	0.206846	0.00780477	0.0890284	0.00341463
MIR200A	NR_029834	chr1	1	1	0.0130802	0.160222	0.0138913	0.167458	0.0568642	0.170632	0.00341537
ABAT	P5798	chr16	0.19492	1	0.0384135	0.198301	0.0418663	0.20738	0.0330663	0.142781	0.00342375
EBF3	P10565	chr10	1	1	0.0245822	0.18214	0.0188489	0.180948	0.0224967	0.125767	0.00343842
DOCK3	P7890	chr3	1	1	0.016187	0.16723	0.0208865	0.186825	0.0308446	0.138838	0.00343954
PBX1	P13704	chr1	0.614091	1	0.0310416	0.188478	0.0313233	0.198958	0.0174912	0.11591	0.00344349
CNGA1	P28226	chr4	1	1	0.0254967	0.182519	0.0355772	0.202879	0.0115945	0.100983	0.00346192
TRAF3IP2	P1303	chr6	0.143305	1	0.0486648	0.208594	0.0424601	0.207381	0.0357179	0.146389	0.00347677
LOC374443	NR_002814	chr12	1	1	0.0207147	0.174992	0.02829	0.196249	0.0181892	0.117886	0.00349747
NBEA	P28011	chr13	0.863963	1	0.0139912	0.161396	0.0184086	0.18046	0.0479303	0.161922	0.00349904
PIK3R3	P17364	chr1	1	1	0.0173051	0.168578	0.0192389	0.183202	0.0320863	0.141319	0.0035033
AGER	P11389	chr6	1	1	0.0146166	0.162543	0.0151866	0.171351	0.0481377	0.162063	0.00350403
ARAP2	P25171	chr4	1	1	0.0297368	0.187677	0.0331462	0.201339	0.0108733	0.0990242	0.003512
PIGY	P8723	chr4	0.102171	1	0.0924907	0.246116	0.0968494	0.253743	0.0117185	0.101572	0.0035139
LOC283143	NR_034148	chr11	1	1	0.021425	0.176877	0.0253898	0.193271	0.0197337	0.121042	0.00351633
ANO9	P17554	chr11	1	1	0.0165581	0.167838	0.0183828	0.18046	0.0353034	0.146069	0.0035191
MTNR1B	P13556	chr11	1	1	0.0272485	0.185642	0.0247414	0.192842	0.0159423	0.112966	0.00351959
SOD1	P3384	chr21	0.100608	0.390709	0.136164	0.275004	0.114834	0.265678	0.00684624	0.0864022	0.00352516
CPD	P10104	chr17	0.886769	1	0.0170007	0.168381	0.0213887	0.188588	0.0335708	0.143088	0.00353883
CHST15	P16780	chr10	1	1	0.0163133	0.16723	0.0186899	0.180948	0.0356543	0.146389	0.00355025
EXOC5	P25627	chr14	0.0747999	1	0.0642899	0.223655	0.0736831	0.236764	0.030709	0.138511	0.00355285
SCTR	P19580	chr2	0.00798759	1	0.151306	0.283665	0.160223	0.291308	0.0563019	0.169868	0.00355811
TMTC4	P4932	chr13	1	1	0.0216886	0.17735	0.0256574	0.193271	0.0198172	0.121042	0.00358923
CPEB1	P10786	chr15	1	1	0.0181085	0.169109	0.0202254	0.185278	0.0301332	0.137829	0.00359137
PHYHIP	P19723	chr8	1	1	0.0241553	0.18214	0.0216194	0.188588	0.0211416	0.123571	0.00359243
RNF19A	P25017	chr8	0.0584033	1	0.102679	0.252967	0.107738	0.260563	0.0170929	0.114681	0.00359313
DNAJC12	P18745	chr10	0.260223	0.544008	0.0267947	0.184887	0.0353767	0.202879	0.0448046	0.15861	0.00359521
C17orf100	P22725	chr17	1	1	0.0376319	0.197998	0.0418158	0.20738	0.00705612	0.0868728	0.00360802
NFKBIZ+FAM55C	#N/A	#N/A	0.0290171	1	0.0842131	0.239628	0.0737257	0.236764	0.0619791	0.177421	0.00362346
EPT1	P23297	chr2	0.0928874	1	0.0656991	0.224155	0.0768574	0.238881	0.0238675	0.128282	0.00363052
MYH10	P9251	chr17	0.522444	1	0.0231975	0.18214	0.0267312	0.194297	0.0348348	0.14576	0.00365289
PRR18	P10873	chr6	1	1	0.0194819	0.17209	0.0308453	0.198663	0.0188958	0.119769	0.00367005
FXC1	P20379	chr11	1	1	0.0409247	0.198883	0.0284859	0.196601	0.00980814	0.0971782	0.0036895
LOC728723	NR_024398	chr5	1	1	0.0207222	0.174992	0.0218148	0.188588	0.0253759	0.130992	0.0036986
STX1A	P27093	chr7	0.885302	1	0.0223313	0.179043	0.0204129	0.185526	0.0285024	0.135121	0.00370627
METT11D1	P24354	chr14	0.651978	1	0.0209645	0.174992	0.0257758	0.193271	0.032749	0.142101	0.00371495
ALKBH2	NR_026930	chr12	0.214504	1	0.0308375	0.188478	0.0351867	0.202565	0.0497084	0.163663	0.00372275
TSHZ1	P8290	chr18	0.268815	1	0.031694	0.189702	0.0439247	0.207381	0.0309852	0.139221	0.00372908
MIR21	NR_029493	chr17	0.711459	1	0.0312696	0.188951	0.0320574	0.19928	0.0162927	0.112979	0.00373496
GRIK1	P21095	chr21	1	1	0.0310645	0.188478	0.0351873	0.202565	0.0106373	0.0982216	0.00373685
RNF157	P10470	chr17	1	1	0.0239783	0.18214	0.0237571	0.190464	0.0204368	0.122523	0.00374041
MYO5A	P18544	chr15	0.122247	1	0.0454728	0.204528	0.0629064	0.22638	0.033301	0.142787	0.00374117
ZHX2	P21611	chr8	1	1	0.0249042	0.18214	0.0279642	0.196187	0.016738	0.113784	0.00374404
BMI1	P965	chr10	0.488222	1	0.0283114	0.187372	0.0366059	0.204202	0.0233111	0.127213	0.00377771
RUNX1T1	P17089	chr8	1	1	0.0143498	0.162009	0.0218981	0.188756	0.0377305	0.149118	0.00379264
CEP135	P18459	chr4	1	1	0.0384894	0.198333	0.0300737	0.198439	0.0102509	0.097503	0.00379493
LOC400794	NR_026744	chr1	1	1	0.0263656	0.184045	0.0232999	0.190464	0.0193248	0.120741	0.00379638
EID3	P1240	chr12	1	1	0.0378725	0.198096	0.0280248	0.196187	0.0112096	0.0992462	0.0038027
CA11	P22219	chr19	1	1	0.0212325	0.176074	0.0217288	0.188588	0.0258081	0.13157	0.00380493
BNIP2	P3287	chr15	0.254045	1	0.0359579	0.196623	0.0232969	0.190464	0.0560546	0.169767	0.00381041
SMURF2	P22290	chr17	0.0577617	1	0.1182	0.264206	0.121766	0.270331	0.014352	0.109013	0.00381097
PRPSAP1	P24518	chr17	0.675665	1	0.0566264	0.216335	0.0589647	0.222512	0.00533259	0.0801034	0.00383494
COX8A	P5537	chr11	0.0563221	1	0.105796	0.255758	0.0981917	0.254682	0.0206224	0.122842	0.00384355
DYDC2	P11295	chr10	1	1	0.0183502	0.169874	0.0221523	0.188846	0.0296973	0.136949	0.003845
MS4A8B	P20530	chr11	1	1	0.0162929	0.16723	0.0092611	0.163487	0.0802993	0.197338	0.00385574
GOLM1	P24041	chr9	0.29154	1	0.0367727	0.196901	0.0470407	0.212517	0.0241328	0.128353	0.00386881
ATP13A3	P21503	chr3	0.319721	1	0.0333402	0.193468	0.0343629	0.201566	0.0332884	0.142787	0.00387433
ICA1L	P27124	chr2	1	1	0.0243074	0.18214	0.0301325	0.198439	0.0166612	0.113565	0.00387676
PDGFA	P26725	chr7	0.116292	1	0.0490604	0.209009	0.0586238	0.222512	0.0365186	0.147787	0.0038794
STAT5A	P27806	chr17	1	1	0.0219352	0.177774	0.018471	0.180493	0.0302366	0.137829	0.0038882
ST6GALNAC2	P10605	chr17	1	1	0.0285739	0.187372	0.0332687	0.201339	0.0129362	0.105258	0.00389944
ARHGAP17	P23922	chr16	0.339172	1	0.0405466	0.19839	0.0363334	0.203558	0.0246273	0.129344	0.00390137
CLASP2	P24944	chr3	0.608655	1	0.0210117	0.174992	0.0223927	0.189324	0.0441113	0.15861	0.00397985
SGSM1	P3026	chr22	1	1	0.0163205	0.16723	0.0177634	0.179099	0.0438091	0.158391	0.00399613
GPD1	P29113	chr12	0.321084	1	0.0346476	0.194982	0.0303906	0.198439	0.0375818	0.149118	0.00399743
RNF187	P2813	chr1	0.0352832	1	0.100932	0.252133	0.102311	0.256785	0.034917	0.145795	0.00400127
SV2A	P25746	chr1	0.40157	1	0.0200501	0.174105	0.0228665	0.190464	0.069387	0.185557	0.00401384
SPATS1	P25547	chr6	1	1	0.0329593	0.193412	0.0271159	0.194912	0.0143073	0.108868	0.0040167
PGA5	P27609	chr11	1	1	0.019321	0.171816	0.0244751	0.192075	0.0270481	0.133064	0.00401761
LOC340113	NR_033832	chr5	1	1	0.0204232	0.174105	0.0236649	0.190464	0.0264698	0.132716	0.00401822
UNC13C	P15027	chr15	1	1	0.0540932	0.213085	0.0296109	0.197807	0.00804895	0.0896291	0.00404185
MANEA	P26504	chr6	1	1	0.0363628	0.196623	0.0318994	0.19928	0.0111233	0.0992462	0.00404425
MED9	P9453	chr17	1	1	0.0282402	0.187372	0.0308196	0.198663	0.0149265	0.110799	0.00406535
PTPN14	P9501	chr1	1	1	0.0201224	0.174105	0.0237432	0.190464	0.0272059	0.1331	0.00406698
MIR198+FSTL1	#N/A	#N/A	0.0773343	1	0.0959634	0.249698	0.115729	0.266751	0.0151397	0.111486	0.0040681
NCOA7	P7448	chr6	0.0527858	1	0.0720709	0.229311	0.0690661	0.232758	0.049959	0.163888	0.00409745
LRRC48	P20482	chr17	1	1	0.0500642	0.209923	0.0498849	0.215227	0.00525845	0.0798755	0.00409887
RAI14	P25401	chr5	0.57169	1	0.0335971	0.193619	0.0237336	0.190464	0.0288868	0.135507	0.00410726
DAP	P6379	chr5	0.329984	0.594232	0.0541715	0.213085	0.0560968	0.220943	0.0132285	0.105751	0.00413017
GBA3	P14335	chr4	1	1	0.0357517	0.196453	0.0212535	0.18801	0.0174664	0.115901	0.00413175
TMEM151A	P9354	chr11	1	1	0.030082	0.187677	0.0302587	0.198439	0.0145978	0.109557	0.00413546
LEPREL2	P26790	chr12	0.506078	1	0.0396625	0.198333	0.0407314	0.207324	0.0163013	0.112979	0.0041449
EPB41L3	P22452	chr18	0.509491	1	0.0166235	0.167838	0.0235648	0.190464	0.0668675	0.183597	0.00414914
SLC6A15	P24862	chr12	1	1	0.0246203	0.18214	0.0147686	0.171031	0.0368116	0.148003	0.00415841
MYO9B	P3582	chr19	0.376694	1	0.0405591	0.19839	0.0422517	0.207381	0.0207786	0.122849	0.00416511
KCNA3	P6266	chr1	1	1	0.0268174	0.184887	0.024642	0.192498	0.0203585	0.122465	0.00417458
RTBDN	P11623	chr19	1	1	0.0278314	0.186709	0.03057	0.198663	0.0158222	0.112883	0.00417646
TMCO5A	P5898	chr15	1	1	0.0340752	0.194078	0.0149353	0.171351	0.0265076	0.132716	0.00418323
LOC729603	NR_003288	chr6	1	1	0.0223275	0.179043	0.0232411	0.190464	0.0260087	0.131775	0.00418463
SPSB1	P6970	chr1	0.0775924	1	0.0382217	0.19817	0.0402338	0.207324	0.113465	0.227554	0.00419461
PLEKHA9	NR_037144	chr12	1	1	0.0290769	0.187405	0.0337386	0.201528	0.0138222	0.10707	0.00419953
DNAH1	P28827	chr3	1	1	0.0212714	0.176218	0.0265731	0.194297	0.024123	0.128353	0.00421727
GCET2	P13733	chr3	1	1	0.0202201	0.174105	0.0240619	0.190876	0.0280417	0.134349	0.00421911
MIR4292	NR_036251	chr9	1	1	0.0192478	0.171816	0.0296305	0.197807	0.0239227	0.128344	0.00421919
C1orf100	P8143	chr1	1	1	0.0248213	0.18214	0.0189167	0.180948	0.0290659	0.13595	0.0042201
SOX5	P14197	chr12	1	1	0.024156	0.18214	0.0272997	0.19558	0.0208167	0.122896	0.00423884
SYTL2	P25659	chr11	1	1	0.0382603	0.19817	0.0440792	0.207381	0.00814952	0.0901383	0.00424269
LIMA1	P25005	chr12	0.689807	1	0.0605427	0.219277	0.0726099	0.236306	0.00453412	0.0766486	0.0042439
NDUFC1	P28886	chr4	0.132789	1	0.106894	0.257062	0.0975594	0.254199	0.00994287	0.0971782	0.00424849
P2RY1	P11559	chr3	1	1	0.0289743	0.187405	0.0291638	0.197521	0.0163087	0.112979	0.0042513
MAP3K5	P16324	chr6	0.091089	1	0.0700269	0.228807	0.0877303	0.247033	0.0247148	0.129344	0.0042629
RRM2B	P4604	chr8	0.340715	1	0.0388055	0.198333	0.0447389	0.209019	0.0234217	0.127385	0.00426847
PLAGL1+HYMAI	#N/A	#N/A	1	1	0.0269442	0.185186	0.0335181	0.201501	0.01549	0.111744	0.00429992
NPC1L1	P14753	chr7	1	1	0.036815	0.196901	0.0231823	0.190464	0.0164223	0.113196	0.00430605
KLF7	P478	chr2	0.214386	1	0.0557103	0.214779	0.0451676	0.209041	0.0259903	0.131775	0.00430721
CPT1B+CHKB-CPT1B+CHKB	#N/A	#N/A	0.195849	1	0.0286148	0.187372	0.0319822	0.19928	0.0784327	0.195699	0.00431584
SOX9	P11823	chr17	0.376694	1	0.0289373	0.187405	0.0340223	0.201528	0.0380472	0.149731	0.00432801
PTH2R	P28855	chr2	1	1	0.0248713	0.18214	0.0293202	0.197521	0.0194915	0.120741	0.00435204
SPOCK3	P9450	chr4	0.0152152	1	0.11472	0.261954	0.0919332	0.2505	0.0887328	0.205258	0.00435784
LOC100288428	NR_033378	chr3	1	1	0.0233677	0.18214	0.0158246	0.173918	0.0387707	0.150789	0.00438051
RASGRF1	P14333	chr15	0.562515	1	0.0247216	0.18214	0.0293579	0.197521	0.0352235	0.145974	0.00439057
MAN1A1	P26300	chr6	0.411931	0.650501	0.0299322	0.187677	0.0349258	0.202433	0.0334287	0.143046	0.0043941
EEF1B2	P28736	chr2	0.169216	0.452348	0.0289503	0.187405	0.0371651	0.204483	0.0792516	0.196759	0.00440181
IFI27L1	P5101	chr14	0.509035	1	0.0333502	0.193468	0.0259972	0.193344	0.0327789	0.142101	0.00441049
PDE6H	P11115	chr12	1	1	0.0399641	0.198333	0.031057	0.198663	0.011701	0.101541	0.00442346
FRMD5	P21242	chr15	1	1	0.0289613	0.187405	0.0325	0.200514	0.0154436	0.111729	0.00442653
LOC100130933	P21596	chr17	1	1	0.0274256	0.185642	0.0342964	0.201566	0.0154719	0.111729	0.00443036
SLC13A1	P26695	chr7	1	1	0.0388079	0.198333	0.0582776	0.222512	0.00645275	0.0847152	0.00443977
MAP1B	P17451	chr5	0.213862	1	0.0519212	0.210831	0.0630879	0.22648	0.0208799	0.122965	0.00444741
S100A13	P23954	chr1	0.613522	1	0.0214578	0.176877	0.0225542	0.189714	0.0495564	0.163338	0.00446752
GUCY1A3	P2682	chr4	1	1	0.0208385	0.174992	0.0158166	0.173918	0.0446855	0.15861	0.00447064
LOC100134868	NR_004846	chr20	1	1	0.0326933	0.192598	0.0402671	0.207324	0.0112244	0.0992462	0.00448178
CLIP3	P28635	chr19	0.450945	1	0.0250086	0.18214	0.0295378	0.197807	0.0444389	0.15861	0.00448787
ST3GAL5	P11184	chr2	1	1	0.0170924	0.168578	0.0132326	0.166124	0.0657812	0.181951	0.00450505
SLC6A16	P22855	chr19	1	1	0.0583655	0.21733	0.0595894	0.223046	0.00428212	0.0758796	0.00450846
MTSS1	P11453	chr8	0.987699	1	0.017838	0.168578	0.0242686	0.1914	0.0349447	0.145795	0.00451954
SPECC1	P1847	chr17	0.37726	1	0.0419354	0.200318	0.0465424	0.211469	0.0203808	0.122465	0.00453449
LNP1	P7939	chr3	1	1	0.0263921	0.184045	0.0368333	0.204386	0.0155011	0.111744	0.0045486
C6orf1	P9770	chr6	0.130579	1	0.0818933	0.237222	0.0725206	0.236306	0.0194822	0.120741	0.00455765
C1orf56	P8844	chr1	1	1	0.0540075	0.213074	0.0431625	0.207381	0.00648413	0.0848512	0.00455918
RB1CC1	P28610	chr8	0.206758	1	0.0632523	0.223285	0.0491574	0.214612	0.0235153	0.127641	0.0045597
LPPR1	P18698	chr9	1	1	0.0262522	0.184045	0.0284377	0.196601	0.0203188	0.122419	0.00457146
CLASRP	P7386	chr19	0.343432	1	0.030945	0.188478	0.0299334	0.198439	0.0477456	0.161808	0.00457593
TMEM198	P7335	chr2	1	1	0.0372759	0.19738	0.0338203	0.201528	0.0120852	0.103065	0.0045866
AKT3	P17721	chr1	0.605961	1	0.0236666	0.18214	0.031704	0.19928	0.0335426	0.143088	0.00459004
BDKRB1	P25809	chr14	0.376694	1	0.0380947	0.19814	0.0376254	0.204483	0.0282792	0.134851	0.00459413
SPEF2	P1862	chr5	1	1	0.0323713	0.1918	0.028322	0.196249	0.0166636	0.113565	0.00459614
BDH2	P24960	chr4	0.0911068	1	0.140992	0.27766	0.173757	0.298646	0.00686235	0.0864022	0.004605
UNC13A	P17108	chr19	0.491762	1	0.0239523	0.18214	0.0283433	0.196249	0.046071	0.159944	0.0046196
DACH1	P4391	chr13	1	1	0.0296138	0.187677	0.0342603	0.201566	0.0151698	0.111607	0.00462188
NR5A2	P23992	chr1	0.0197682	1	0.13221	0.273503	0.15245	0.287587	0.0386298	0.150603	0.00462202
STX6	P1679	chr1	1	1	0.0856511	0.240257	0.0892805	0.247676	0.00201846	0.0643809	0.00463191
CACNA2D4	P21332	chr12	1	1	0.0202448	0.174105	0.0180395	0.17951	0.0426896	0.156428	0.00466708
CYYR1	P24937	chr21	0.870544	1	0.0217379	0.17735	0.027133	0.194912	0.0304088	0.13799	0.00467232
LOC390858	NR_024021	chr18	1	1	0.0266566	0.184864	0.0300465	0.198439	0.0196396	0.121042	0.00469858
PTPRM	P468	chr18	0.462112	1	0.0587794	0.217529	0.0564117	0.22139	0.0102736	0.097503	0.00470129
LOC100288974+MBL1P	#N/A	#N/A	1	1	0.0147516	0.163359	0.0196437	0.184073	0.0550426	0.168721	0.00474807
PRKAR1B	P20552	chr7	1	1	0.0367058	0.196901	0.043098	0.207381	0.0100868	0.0971782	0.00474958
HAUS4	P28142	chr14	0.208299	1	0.0402026	0.198333	0.0521134	0.218017	0.0367044	0.147934	0.00476334
TRMT112	P12058	chr11	0.0956841	0.379949	0.104198	0.254264	0.0756374	0.23843	0.0212513	0.123654	0.00476512
TMX4	P2639	chr20	0.309983	1	0.0397117	0.198333	0.0448159	0.209041	0.0291212	0.135955	0.00477402
SLC35E3	P11948	chr12	1	1	0.0396384	0.198333	0.0411077	0.207324	0.00986235	0.0971782	0.00477503
ATP6V0D1	P15035	chr16	0.280631	0.555171	0.0514027	0.210372	0.0500899	0.215227	0.0223534	0.125393	0.00479328
ZNF662	P14149	chr3	1	1	0.019801	0.172927	0.0184957	0.18052	0.0442521	0.15861	0.0048056
TXNDC15	P15383	chr5	0.32973	1	0.0316759	0.189702	0.031455	0.198958	0.0493963	0.163276	0.00481042
C22orf32	P28015	chr22	0.134662	1	0.110068	0.259643	0.100976	0.256038	0.0108474	0.0990242	0.00481192
KCNK5	P9294	chr6	0.213382	1	0.0447036	0.203531	0.0582314	0.222512	0.0292847	0.136312	0.00481902
LOC284009	NR_028335	chr17	1	1	0.0249793	0.18214	0.0274543	0.195644	0.0237329	0.128108	0.00482106
ERBB3	P6467	chr12	0.160207	1	0.112525	0.260521	0.148745	0.285871	0.00609575	0.0838431	0.00483664
UBL4B	P3611	chr1	1	1	0.0303674	0.188478	0.027999	0.196187	0.0193402	0.120741	0.0048586
TAF4B	P18290	chr18	1	1	0.0259112	0.183419	0.0238768	0.190655	0.0266276	0.132863	0.00486523
ASAP3	P5692	chr1	1	1	0.0286535	0.187372	0.0337036	0.201528	0.0171033	0.114681	0.00487485
RSAD2	P20339	chr2	0.0589157	1	0.0732342	0.229982	0.071422	0.235175	0.053784	0.167519	0.00488753
UBA7	P23934	chr3	1	1	0.0310125	0.188478	0.0398291	0.207324	0.0134188	0.106138	0.0048877
CEP192	P3892	chr18	1	1	0.0411581	0.199252	0.03197	0.19928	0.012607	0.103997	0.00489074
MED29	P22416	chr19	0.0600177	1	0.086502	0.240751	0.0942362	0.252059	0.0339545	0.144206	0.00489594
PAFAH1B2	P2551	chr11	0.835232	1	0.0362075	0.196623	0.0269924	0.194582	0.0203553	0.122465	0.00489683
ENDOD1	P19832	chr11	0.166654	1	0.038689	0.198333	0.0545701	0.218546	0.0475406	0.16145	0.00492152
CASD1	P2754	chr7	0.64827	1	0.0262573	0.184045	0.0286577	0.196914	0.0343174	0.144831	0.00492442
KCNG3	P4649	chr2	1	1	0.0204814	0.174241	0.0292174	0.197521	0.0282121	0.134795	0.00495591
NAPEPLD	P9644	chr7	1	1	0.0276634	0.186342	0.0170129	0.177285	0.0362351	0.147282	0.00499368
LPPR4	P25374	chr1	1	1	0.028575	0.187372	0.0377321	0.204784	0.0158788	0.112883	0.00500846
TSPAN10	P6805	chr17	1	1	0.0333589	0.193468	0.0345968	0.202045	0.0148596	0.110607	0.00501489
SEZ6	P9394	chr17	1	1	0.0252801	0.182439	0.0234249	0.190464	0.0292927	0.136312	0.00505821
ATP11A	P2597	chr13	0.0292657	1	0.0849576	0.240031	0.097833	0.25432	0.0713255	0.187509	0.00505886
RNF150	P27588	chr4	1	1	0.0278855	0.186749	0.0314245	0.198958	0.0199982	0.121369	0.00509714
MAPRE3	P12953	chr2	0.850841	1	0.023896	0.18214	0.0275207	0.195644	0.0313209	0.139798	0.00509738
NEDD9	P28804	chr6	0.186623	1	0.0503273	0.210273	0.0453023	0.209041	0.0411997	0.154461	0.0050984
PRNP	P26793	chr20	0.397021	1	0.0338713	0.19379	0.0436804	0.207381	0.0299633	0.137333	0.00511379
PHLDA1	P4715	chr12	0.127822	1	0.0383373	0.198289	0.0463099	0.210961	0.0776354	0.19516	0.00511767
SYNGR4	P22742	chr19	1	1	0.0354375	0.195979	0.0304439	0.198439	0.0163373	0.112979	0.00511929
PLEK2	P1392	chr14	0.0778244	1	0.0456493	0.204528	0.0575715	0.222512	0.0869464	0.203572	0.0051537
SERPINF1	P4579	chr17	0.328266	1	0.0330613	0.193468	0.0372595	0.204483	0.0441603	0.15861	0.00516985
SLC25A17	P8330	chr22	0.326005	1	0.0510957	0.210273	0.0628901	0.22638	0.017113	0.114681	0.00518512
CATSPERB	P13392	chr14	1	1	0.0247303	0.18214	0.0262886	0.193442	0.0275916	0.133715	0.00518744
RPUSD4	P5674	chr11	0.376866	1	0.0273666	0.185642	0.0370733	0.204483	0.0469242	0.160969	0.00518827
OVCH2	P7284	chr11	1	1	0.0179089	0.168586	0.0204465	0.185526	0.049186	0.163276	0.00520323
CADM1	P17725	chr11	0.72289	1	0.025637	0.182788	0.0322339	0.19981	0.0302151	0.137829	0.00521176
IQCA1	P20486	chr2	1	1	0.0704514	0.22891	0.080956	0.242994	0.00317595	0.0736748	0.00522564
EFR3A	P6129	chr8	0.76269	1	0.0263781	0.184045	0.0259463	0.193344	0.0347693	0.14576	0.00523335
EPAS1	P16480	chr2	0.249877	1	0.0548833	0.213931	0.0434321	0.207381	0.030496	0.138142	0.0052366
LYRM5	P18180	chr12	0.0988399	1	0.0533112	0.212572	0.0538202	0.218546	0.0641512	0.180791	0.00524276
C1QL1	P6386	chr17	0.854043	1	0.0351313	0.195206	0.0247846	0.192842	0.0244653	0.129188	0.00524281
MSRB2	P27743	chr10	0.786575	1	0.0635943	0.223432	0.0472262	0.212686	0.00774626	0.0890284	0.0052658
FOXC1	P25877	chr6	1	1	0.0197291	0.172683	0.0238634	0.190655	0.0388721	0.150864	0.0052662
STK38L	P4072	chr12	0.17192	1	0.049389	0.20954	0.0575592	0.222512	0.0375977	0.149118	0.00528223
IFIT2	P2528	chr10	0.268652	1	0.066475	0.225205	0.0522229	0.218017	0.0197797	0.121042	0.00529777
APOBEC3A+APOBEC3B	#N/A	#N/A	0.268365	1	0.0348916	0.194982	0.0293601	0.197521	0.0671965	0.183706	0.00530346
RUNDC2A+SNX29	#N/A	#N/A	1	1	0.0237144	0.18214	0.0261223	0.193442	0.0299315	0.137333	0.00531818
DOCK5	P28229	chr8	1	1	0.0376392	0.197998	0.0467796	0.211812	0.0105383	0.097841	0.00532109
MTMR12	P23892	chr5	0.228731	1	0.0704715	0.22891	0.0525771	0.218546	0.0219031	0.12486	0.00532269
PVALB	P11010	chr22	1	1	0.0313829	0.189218	0.0443696	0.208003	0.0134649	0.106138	0.0053628
GTF2IRD2P1	NR_002164	chr7	1	1	0.0412876	0.199354	0.0291354	0.197521	0.0156592	0.112587	0.00538166
C2orf28	P17908	chr2	0.207433	0.510899	0.0974571	0.250332	0.0862274	0.246226	0.0108144	0.0990242	0.00538474
PPFIBP1	P23680	chr12	0.242581	1	0.0504594	0.210273	0.044916	0.209041	0.0343838	0.144831	0.00539604
MAP3K3	P23243	chr17	1	1	0.0242647	0.18214	0.0174011	0.178307	0.044773	0.15861	0.00539617
BCAT1	P4107	chr12	0.290691	1	0.0384392	0.198301	0.0338766	0.201528	0.0499924	0.163888	0.00540031
CNRIP1	P7185	chr2	1	1	0.0267532	0.184887	0.035079	0.202565	0.020226	0.122129	0.00541269
CDYL	NR_026590	chr6	1	1	0.0253214	0.182439	0.0188552	0.180948	0.0399309	0.152842	0.00543047
ALPK1	P11044	chr4	1	1	0.040047	0.198333	0.054359	0.218546	0.00875771	0.0932323	0.00543048
INPP5F	P10772	chr10	0.961865	1	0.0220857	0.178227	0.0309555	0.198663	0.0291154	0.135955	0.00544793
FOXRED2	P19319	chr22	1	1	0.0256204	0.182788	0.023032	0.190464	0.0324543	0.14188	0.0054489
EEF1A2	P20604	chr20	0.261512	1	0.0541314	0.213085	0.0516384	0.217736	0.0262677	0.132353	0.00545972
KIF3A	P15861	chr5	0.214116	1	0.0344688	0.194957	0.0436216	0.207381	0.0599298	0.175415	0.00547942
EFHD1	NR_027663	chr2	1	1	0.0342468	0.194499	0.036048	0.203558	0.0156921	0.112726	0.00549614
SPON1	P14433	chr11	0.213439	1	0.0357622	0.196453	0.0440253	0.207381	0.0579355	0.172099	0.00551672
KCNJ5	P887	chr11	1	1	0.033359	0.193468	0.0380954	0.204925	0.0153921	0.111715	0.0055362
C6orf145	P12895	chr6	0.376684	1	0.0265538	0.184775	0.0252002	0.193271	0.0776408	0.19516	0.00553825
HK1	P18970	chr10	0.311336	1	0.0638656	0.223629	0.0495213	0.215227	0.0200565	0.121462	0.00557612
ALG2	P19907	chr9	0.43638	1	0.0537535	0.212708	0.0551704	0.219929	0.015342	0.111715	0.00559848
CBLN4	P21257	chr20	1	1	0.031543	0.189618	0.0367839	0.204386	0.0172455	0.115026	0.00563124
C8orf83	P29132	chr8	0.57766	1	0.0305274	0.188478	0.0288371	0.197521	0.0393663	0.151542	0.0056332
SERPINA1	P24670	chr14	0.00507793	0.0865363	0.173209	0.294401	0.186886	0.304467	0.121827	0.234858	0.00563454
UQCRQ	P28697	chr5	0.0562292	1	0.141118	0.277766	0.104964	0.258416	0.0240915	0.128353	0.00564301
PRSS16	P5808	chr6	1	1	0.0273137	0.185642	0.0312443	0.198958	0.0236692	0.128054	0.00567122
MEP1A	P22024	chr6	1	1	0.0176529	0.168578	0.0124902	0.166124	0.091677	0.207442	0.00567427
RAPH1	P17741	chr2	0.122528	1	0.0389621	0.198333	0.0568138	0.221698	0.0750092	0.191199	0.00570178
MIR1307+USMG5	#N/A	#N/A	0.0386067	0.22248	0.207728	0.30831	0.175349	0.300031	0.014531	0.109554	0.00572059
ANPEP	P4849	chr15	0.010318	0.11377	0.186645	0.302496	0.195556	0.307756	0.0543261	0.168117	0.00572587
FAM46B	P27452	chr1	1	1	0.0337267	0.19379	0.0302706	0.198439	0.0202218	0.122129	0.00576479
DNER	P23613	chr2	0.0925792	1	0.0635741	0.223432	0.0724367	0.236306	0.0485204	0.162288	0.00577337
LMX1B	P24916	chr9	1	1	0.0298004	0.187677	0.0335167	0.201501	0.0207279	0.122849	0.00577696
VTCN1	P1564	chr1	0.115558	1	0.0746912	0.231276	0.0794954	0.240953	0.0302092	0.137829	0.00578208
GDAP1	P8949	chr8	0.448638	1	0.0246447	0.18214	0.0370135	0.204483	0.051022	0.164625	0.00581395
AKR1B15	P12518	chr7	1	1	0.0164972	0.167582	0.0224728	0.189417	0.0563523	0.169884	0.00581639
DCP1B	P27758	chr12	1	1	0.0350407	0.194982	0.0410761	0.207324	0.014584	0.109554	0.00583709
TRAF5	P21725	chr1	1	1	0.0258591	0.183356	0.0279503	0.196187	0.0290453	0.135934	0.00583745
HIPK2	P779	chr7	0.937652	1	0.0249867	0.18214	0.0331216	0.201339	0.0271212	0.133064	0.00584847
ENTPD3	P11853	chr3	0.939027	1	0.0221808	0.178707	0.0233312	0.190464	0.0435391	0.157832	0.00587173
C3orf52	P26295	chr3	0.886607	1	0.0289302	0.187405	0.0312926	0.198958	0.0263711	0.132393	0.00587357
VAMP4	NR_033704	chr1	1	1	0.0416022	0.200075	0.048963	0.214612	0.0104354	0.097841	0.00589226
C1orf43	P12559	chr1	0.127011	0.406169	0.086723	0.240929	0.0904182	0.248854	0.0214092	0.123824	0.00590585
IGSF9	P19097	chr1	1	1	0.0188424	0.170912	0.0237196	0.190464	0.0478667	0.161919	0.00592058
ST7OT4	NR_002329	chr7	1	1	0.0573679	0.216531	0.0606274	0.224235	0.00618264	0.0838431	0.00594344
ANXA2	P14918	chr15	0.0644149	0.286366	0.115544	0.262856	0.134775	0.278411	0.0214427	0.123834	0.00594459
LMBRD2	P2412	chr5	0.232874	1	0.0441182	0.202889	0.0464961	0.211458	0.0450484	0.158892	0.00594675
NCRNA00282	NR_027047	chr13	1	1	0.0446757	0.203517	0.0534831	0.218546	0.0090693	0.0942254	0.00597785
LOC100131801	NR_033242	chr19	0.320909	0.585745	0.0633905	0.223432	0.0486567	0.214446	0.0218991	0.12486	0.00597902
ZFYVE27	P26190	chr10	0.167552	1	0.0670846	0.225205	0.0658402	0.229511	0.029353	0.136448	0.00598873
LOC285419	NR_027105	chr4	1	1	0.0263756	0.184045	0.0329931	0.201339	0.0249758	0.130092	0.00599109
EPPK1	P25367	chr8	1	1	0.0208973	0.174992	0.0241684	0.191161	0.043052	0.157226	0.005993
IFIT5	P1109	chr10	1	1	0.0362759	0.196623	0.0441241	0.207444	0.0136291	0.106772	0.00600778
C5orf53	P1248	chr5	1	1	0.0278094	0.186709	0.0229122	0.190464	0.0342666	0.144732	0.0060116
KSR1	P27723	chr17	1	1	0.0467181	0.205962	0.0540162	0.218546	0.00867186	0.0927934	0.00602189
PARVA	P12118	chr11	0.24789	1	0.0462657	0.205416	0.0521509	0.218017	0.0366321	0.147787	0.00602728
C11orf57	P13927	chr11	1	1	0.0374044	0.197615	0.0322278	0.19981	0.018212	0.11794	0.00603631
SH3RF1	P18806	chr4	0.37726	1	0.0398143	0.198333	0.0508697	0.216717	0.028757	0.135507	0.00604019
LOC100127983	P25804	chr8	1	1	0.0541013	0.213085	0.0547514	0.218701	0.00744605	0.0882981	0.00605733
MNS1	P26696	chr15	1	1	0.0432773	0.201973	0.0492782	0.214612	0.0104424	0.097841	0.00610116
GNAI2	P2638	chr3	0.617605	0.784421	0.048251	0.2078	0.045678	0.209711	0.0164831	0.113259	0.00613538
DNM1	P22683	chr9	0.251507	1	0.0384052	0.198301	0.0451172	0.209041	0.0515176	0.164993	0.00613827
WDR1	P17653	chr4	0.574246	0.760699	0.0400571	0.198333	0.040703	0.207324	0.0242038	0.128353	0.00618122
TMCC2	P13023	chr1	1	1	0.0323055	0.191747	0.0406657	0.207324	0.0172582	0.115026	0.00618347
RFT1	P21360	chr3	1	1	0.0188687	0.170963	0.0255688	0.193271	0.0470085	0.160969	0.00618485
ZNF772	P10360	chr19	1	1	0.0245497	0.18214	0.0306497	0.198663	0.0301615	0.137829	0.00618801
CDKN2AIPNL	P11230	chr5	0.0177297	1	0.19786	0.304992	0.177989	0.300781	0.0364633	0.147787	0.00620275
C9orf123	P3657	chr9	1	1	0.0718544	0.229311	0.0496635	0.215227	0.00640278	0.0847152	0.00621933
TMEM180	P23139	chr10	1	1	0.0359386	0.196623	0.0291745	0.197521	0.0218291	0.124751	0.00622727
TNFAIP8	P24789	chr5	0.9218	1	0.018158	0.169295	0.0198252	0.184511	0.0690909	0.185246	0.00623523
LECT1	P12771	chr13	1	1	0.0185945	0.169874	0.0245545	0.19218	0.050365	0.164443	0.00624922
CCNL2	P28924	chr1	0.289614	1	0.0303012	0.188478	0.0363372	0.203558	0.0723741	0.188876	0.0062661
DLEC1	P13011	chr3	1	1	0.0263513	0.184045	0.0330059	0.201339	0.0265579	0.132757	0.00627012
DAB2IP	P5634	chr9	0.0206434	1	0.0983731	0.25045	0.0983597	0.254682	0.115892	0.229541	0.0062803
C3orf70	P3136	chr3	1	1	0.0309452	0.188478	0.0436643	0.207381	0.0171783	0.114724	0.00629296
NMT2	P11049	chr10	1	1	0.0801537	0.235044	0.0887276	0.247588	0.00326453	0.0736868	0.00629407
C12orf76	P25189	chr12	1	1	0.040015	0.198333	0.0419697	0.207381	0.0138521	0.10709	0.00630351
NHLRC1	P4688	chr6	1	1	0.0571397	0.216531	0.0594121	0.223046	0.00685695	0.0864022	0.00630642
COL28A1	P7897	chr7	1	1	0.0246054	0.18214	0.0262249	0.193442	0.0361276	0.14727	0.00631337
GPR128	P17025	chr3	0.268505	1	0.0596886	0.218016	0.0374739	0.204483	0.0389057	0.150886	0.00632427
FAM190B	P4707	chr10	1	1	0.0220102	0.177937	0.0331711	0.201339	0.0320287	0.141319	0.00632794
CELF6	P19424	chr15	1	1	0.0326357	0.192396	0.0382878	0.205117	0.0188009	0.119494	0.00634984
SIPA1L1	P3218	chr14	0.0138672	1	0.199763	0.305737	0.191947	0.305582	0.0442161	0.15861	0.00635346
FOXA2	P2267	chr20	0.871676	1	0.0455735	0.204528	0.0510506	0.216926	0.0115999	0.100983	0.00635628
CDH12	P20958	chr5	1	1	0.028031	0.187283	0.0197786	0.184495	0.0424791	0.155936	0.00636159
SPATA7	P21553	chr14	0.345044	1	0.038866	0.198333	0.0491444	0.214612	0.0357512	0.146389	0.00636378
CADPS2	P2729	chr7	1	1	0.0291242	0.187405	0.0418375	0.20738	0.0193461	0.120741	0.00636602
BOLA3	P19606	chr2	0.0772214	1	0.206284	0.30772	0.172239	0.297782	0.00859336	0.092556	0.00636695
FANCA	P18146	chr16	1	1	0.0178408	0.168578	0.0237693	0.190464	0.0556673	0.169372	0.00637276
MYO5C	P18183	chr15	0.186526	1	0.089508	0.243736	0.0917099	0.250266	0.0154629	0.111729	0.00638677
EGFR	P27837	chr7	0.607374	1	0.0346456	0.194982	0.0418899	0.20738	0.0270705	0.133064	0.00642423
C1orf69	P3141	chr1	1	1	0.0411709	0.199252	0.0357965	0.203531	0.0161951	0.112979	0.00642541
CYFIP1	P3455	chr15	0.694965	1	0.0440583	0.202771	0.0583872	0.222512	0.0134706	0.106138	0.0064684
CHAC2	P1936	chr2	1	1	0.0636514	0.223432	0.0474351	0.212785	0.00798361	0.089364	0.00647296
LOC646329	NR_034120	chr7	1	1	0.0285668	0.187372	0.018358	0.18046	0.0461722	0.159944	0.0064948
TRUB2	P18755	chr9	0.71999	1	0.048048	0.207287	0.0612383	0.224969	0.0114417	0.100153	0.00649982
TMEM9	P5250	chr1	0.76589	1	0.0353537	0.19565	0.031447	0.198958	0.0286283	0.135133	0.00652732
ATP1A1OS	NR_027646	chr1	1	1	0.0274154	0.185642	0.0164278	0.174975	0.0543032	0.168117	0.0065433
EXT1	P5454	chr8	0.434883	1	0.083297	0.23849	0.0965411	0.253291	0.00700038	0.0868728	0.00654821
KCNH6	P1421	chr17	1	1	0.0359358	0.196623	0.0220882	0.188756	0.0308557	0.138838	0.00655031
EXOC7	P17800	chr17	0.430786	1	0.0758498	0.231511	0.0782089	0.239732	0.00960432	0.0963716	0.00656063
TRMT12	P9145	chr8	1	1	0.0363491	0.196623	0.0347617	0.202247	0.0194512	0.120741	0.00656741
RPL23AP82	NR_026981	chr22	1	1	0.0241297	0.18214	0.0220385	0.188756	0.046219	0.159944	0.00656756
BAIAP2	P3432	chr17	1	1	0.0296532	0.187677	0.0304493	0.198439	0.0273154	0.133142	0.00658452
DISP1	P15160	chr1	1	1	0.0266287	0.184827	0.0233619	0.190464	0.0401007	0.153064	0.00664077
RNF130	P28076	chr5	0.759481	1	0.0307772	0.188478	0.0207681	0.186477	0.051495	0.164993	0.006651
FMO3	P24027	chr1	1	1	0.0448908	0.203819	0.0424548	0.207381	0.0131481	0.105525	0.00666289
QSOX2	P18911	chr9	0.450484	1	0.0479131	0.207287	0.0451474	0.209041	0.0257529	0.131534	0.00667026
AMY2B+RNPC3	#N/A	#N/A	0.0195518	1	0.117365	0.263887	0.132564	0.276782	0.0825401	0.199622	0.00667284
SC5DL	P6741	chr11	0.730704	1	0.0292268	0.187499	0.0230996	0.190464	0.051135	0.164699	0.00669609
TDRD9	P17172	chr14	1	1	0.0195972	0.172431	0.0245413	0.19218	0.0524589	0.166196	0.00669687
SNORA5C	NR_002991	chr7	1	1	0.0207916	0.174992	0.0205212	0.185526	0.0592089	0.174471	0.00670336
C1orf9	P20159	chr1	0.691188	1	0.0356268	0.196453	0.0491044	0.214612	0.0209031	0.122965	0.00670598
TMCO3	P25987	chr13	0.49184	1	0.02185	0.17761	0.0266572	0.194297	0.0885736	0.205042	0.00672545
LMOD1	P3475	chr1	1	1	0.0327918	0.192764	0.0327769	0.201339	0.0236391	0.127975	0.00673203
TAF1D	P27727	chr11	0.694692	1	0.0209713	0.174992	0.0231714	0.190464	0.0752821	0.191593	0.00673315
SCNN1A	P19632	chr12	0.225141	1	0.056641	0.216335	0.073698	0.236764	0.0271156	0.133064	0.00674702
RCAN1	P18609	chr21	0.724211	1	0.0382692	0.19817	0.0420296	0.207381	0.0219804	0.124916	0.0067707
C14orf119	P20234	chr14	0.0302902	1	0.19328	0.304174	0.130918	0.275547	0.0334379	0.143046	0.00677561
SDC4	P14874	chr20	0.0027237	0.0708162	0.276071	0.334377	0.275892	0.335099	0.123979	0.236669	0.00679354
HMGCLL1	P4016	chr6	0.181566	1	0.0537305	0.212708	0.0605587	0.224235	0.0437305	0.158239	0.0068163
GNAO1	P2787	chr16	0.509606	1	0.0326149	0.192396	0.03544	0.202879	0.0438762	0.158425	0.00681811
MMP1	P22515	chr11	0.568452	0.760699	0.0295656	0.187677	0.0284979	0.196601	0.0539674	0.167777	0.00681873
2016-03-03	P23575	chr5	1	1	0.0192538	0.171816	0.0243472	0.191653	0.0551639	0.168749	0.00682101
RPS6KB1	P26791	chr17	1	1	0.062355	0.222025	0.0491034	0.214612	0.00844718	0.091731	0.00682187
MLLT4	P16021	chr6	0.785561	1	0.0751973	0.231438	0.0734908	0.236764	0.00596428	0.0834618	0.00682747
WDR27	P26395	chr6	1	1	0.0233327	0.18214	0.0262062	0.193442	0.042476	0.155936	0.00684316
AIG1	P25098	chr6	0.702634	1	0.0226681	0.180175	0.0226839	0.189833	0.0719976	0.188372	0.006851
SUPT4H1	P11958	chr17	0.363418	1	0.055116	0.214259	0.0611822	0.224969	0.0212376	0.123654	0.00685375
POGLUT1	NR_024265	chr3	1	1	0.029485	0.187677	0.0214786	0.188588	0.0411314	0.154461	0.00685806
GOPC	P27258	chr6	0.77895	1	0.0293086	0.187531	0.0352857	0.202565	0.0323649	0.141707	0.00686272
C4orf49	P9784	chr4	1	1	0.0271566	0.185642	0.0365463	0.204172	0.0263883	0.132393	0.00688573
C12orf23	P7205	chr12	0.975426	1	0.0487037	0.208594	0.038808	0.206822	0.0142262	0.108653	0.00689325
WSB2	P16675	chr12	0.685074	1	0.029641	0.187677	0.0337294	0.201528	0.0383728	0.15044	0.00690384
CERKL	P17440	chr2	1	1	0.0245115	0.18214	0.0333513	0.201485	0.0321551	0.141319	0.00690467
NKX3-1	P15278	chr8	1	1	0.0344134	0.194957	0.0352973	0.202565	0.0216526	0.124262	0.0069076
ZNF252	NR_023392	chr8	1	1	0.0403022	0.198333	0.0405698	0.207324	0.0160958	0.112979	0.00691072
MBLAC2	P6908	chr5	1	1	0.0631943	0.223272	0.0735664	0.236764	0.00567672	0.0813396	0.00692508
RND1	P12387	chr12	0.0353415	1	0.104626	0.254957	0.109343	0.261485	0.0656845	0.181946	0.0069575
CDRT4	P14045	chr17	1	1	0.029226	0.187499	0.0300074	0.198439	0.030306	0.137858	0.00696162
TNFSF4	P14719	chr1	1	1	0.0399651	0.198333	0.0342523	0.201566	0.0194392	0.120741	0.00696786
MGC39372	NR_033851	chr6	1	1	0.0266164	0.184827	0.0330004	0.201339	0.0303415	0.137913	0.0069757
KIF21A	P10409	chr12	0.697255	1	0.0234873	0.18214	0.036651	0.204202	0.0444165	0.15861	0.00697749
PLCZ1	P16470	chr12	1	1	0.0370082	0.196961	0.0380642	0.204925	0.0189732	0.119848	0.00699065
LAMB2	P4628	chr3	0.0641406	1	0.0933788	0.246568	0.0996822	0.255278	0.0452244	0.159306	0.00704373
SDC2	P21886	chr8	0.419847	1	0.0795811	0.235037	0.0833246	0.244949	0.00970057	0.0969821	0.00704494
MCF2L2	P13036	chr3	1	1	0.0233607	0.18214	0.025359	0.193271	0.0455983	0.159866	0.00704607
SEC16B	P20437	chr1	1	1	0.0324518	0.192001	0.0339863	0.201528	0.0245389	0.12927	0.00705612
CAMK2N2	P5938	chr3	1	1	0.0517363	0.210831	0.0496433	0.215227	0.0105663	0.097841	0.00707041
MAGEF1	P9021	chr3	0.045226	1	0.11773	0.263892	0.127974	0.27353	0.0398923	0.152789	0.00707898
BTN2A2	P11865	chr6	1	1	0.0633107	0.223299	0.0674292	0.231371	0.00638485	0.0847152	0.00709341
PATE4	P9281	chr11	1	1	0.0345162	0.194982	0.0362066	0.203558	0.0219134	0.12486	0.00711829
KCNJ8	P1404	chr12	0.0638495	1	0.136625	0.275137	0.074208	0.23757	0.0424848	0.155936	0.00714086
WASL	P21858	chr7	0.900738	1	0.0353491	0.19565	0.0413749	0.207324	0.020895	0.122965	0.00714559
NDUFA3	P14036	chr19	0.600921	1	0.0536696	0.212708	0.0310087	0.198663	0.0275268	0.133618	0.00714594
TRIO	P6779	chr5	0.27671	1	0.0656435	0.224155	0.0583371	0.222512	0.0260069	0.131775	0.00715162
OR2W3	P12899	chr1	1	1	0.0367541	0.196901	0.0276701	0.196187	0.0271087	0.133064	0.00715376
PELI3	P8963	chr11	1	1	0.0395601	0.198333	0.043355	0.207381	0.0160776	0.112979	0.0071549
TIGD6	P904	chr5	1	1	0.0256999	0.182833	0.0308742	0.198663	0.034794	0.14576	0.0071612
DOCK1	P7842	chr10	0.207702	1	0.128801	0.270783	0.119336	0.269241	0.00866381	0.0927934	0.00717111
FBXL16	P12795	chr16	1	1	0.0382123	0.19817	0.0406574	0.207324	0.0178189	0.116774	0.0071758
SERPINB2	P19605	chr18	0.142346	1	0.0593896	0.217981	0.0415849	0.207324	0.0791151	0.196759	0.00720075
EIF4E3	P13613	chr3	1	1	0.0304268	0.188478	0.0423095	0.207381	0.0217255	0.124331	0.00723053
STAG3	P1935	chr7	1	1	0.0403813	0.19839	0.0427564	0.207381	0.0162794	0.112979	0.00725724
STMN2	P652	chr8	0.70874	1	0.0381412	0.19814	0.0331181	0.201339	0.031421	0.139956	0.00726156
OSBPL1A	P27580	chr18	1	1	0.0387576	0.198333	0.0404725	0.207324	0.0179491	0.116975	0.00726644
B9D1	P13254	chr17	0.607423	1	0.0321416	0.191129	0.0316091	0.19928	0.0457322	0.159944	0.00727931
LOC221710	P6207	chr6	1	1	0.0456237	0.204528	0.0570669	0.222053	0.0108629	0.0990242	0.00729086
UBE2Q2P1	NR_003661	chr15	1	1	0.0238067	0.18214	0.0167476	0.176678	0.071115	0.187509	0.0073045
DISP2	P5340	chr15	1	1	0.0389248	0.198333	0.0332155	0.201339	0.0220114	0.124916	0.0073245
ATXN7L3	P27136	chr17	0.0217661	1	0.165261	0.290996	0.153404	0.287614	0.0516526	0.165024	0.00733284
FSTL3	P15972	chr19	0.0323429	1	0.11061	0.259643	0.107792	0.260614	0.0744168	0.190576	0.00736993
SLC35F2	P8734	chr11	1	1	0.0251053	0.18214	0.0280142	0.196187	0.0409418	0.154461	0.0073886
CCDC72	P16884	chr3	0.0434499	0.230793	0.170283	0.293311	0.135151	0.278574	0.0288404	0.135507	0.0073971
RASGRP3	P14010	chr2	0.608159	1	0.0350123	0.194982	0.0379581	0.204925	0.0357235	0.146389	0.0074036
GDAP1L1	P15271	chr20	1	1	0.0293232	0.187531	0.037359	0.204483	0.0263746	0.132393	0.00740735
ARSK	P21528	chr5	1	1	0.0339063	0.19379	0.0282301	0.196249	0.0303991	0.13799	0.0074462
TFCP2L1	P14796	chr2	1	1	0.0263686	0.184045	0.0347169	0.202246	0.0318514	0.140804	0.00745769
MICAL3	P13719	chr22	1	1	0.0339617	0.193849	0.0279413	0.196187	0.0307875	0.138713	0.0074686
MIR7-1	NR_029605	chr9	1	1	0.0261948	0.184045	0.0211736	0.187707	0.0533425	0.16739	0.00753873
SORBS2	P17667	chr4	0.0350615	1	0.178	0.297499	0.178229	0.300781	0.026901	0.133064	0.00760226
HHLA3	NR_027404	chr1	1	1	0.0805041	0.235578	0.0492928	0.214612	0.00754049	0.0885284	0.00760232
FPGS	P11994	chr9	0.0620778	1	0.074022	0.230422	0.0778189	0.239525	0.0840272	0.200912	0.00762573
AGAP1	P11720	chr2	0.85282	1	0.0575487	0.216531	0.0440856	0.207381	0.0139516	0.107556	0.00765196
TC2N	P11401	chr14	0.16208	1	0.0795423	0.235037	0.0899627	0.248509	0.0260592	0.13178	0.00765897
GTF3C1	P25657	chr16	0.763596	1	0.0274626	0.185642	0.0314731	0.198958	0.0459335	0.159944	0.00767631
PDLIM1	P14323	chr10	0.321296	0.585745	0.0608378	0.219862	0.0897246	0.248414	0.0174255	0.115833	0.0077223
IRF4	NR_036585	chr6	1	1	0.0175122	0.168578	0.0238022	0.190464	0.0733357	0.189818	0.0077236
C20orf54	P10085	chr20	1	1	0.0357163	0.196453	0.0375556	0.204483	0.0228218	0.126381	0.00773173
RHOU	P8413	chr1	1	1	0.0596371	0.218016	0.0711973	0.235167	0.00723463	0.0871762	0.00775163
C14orf2	P7549	chr14	0.275052	0.554435	0.10197	0.252635	0.087695	0.247033	0.0125026	0.103997	0.00775776
CGNL1	P15702	chr15	1	1	0.0545019	0.21376	0.0513363	0.217674	0.0110059	0.0992462	0.00776571
MEAF6	P16311	chr1	0.293912	1	0.0432199	0.201922	0.0564449	0.221415	0.0429747	0.157033	0.0077694
LAMC1	P9535	chr1	0.242303	1	0.0665487	0.225205	0.0766834	0.238881	0.0249926	0.130092	0.00778627
CCDC42	P17555	chr17	1	1	0.0504982	0.210273	0.0385624	0.206184	0.0158751	0.112883	0.00778818
ADH1A	P20285	chr4	0.122312	1	0.0613148	0.220712	0.0531588	0.218546	0.0776134	0.19516	0.00779339
KIAA1737	P8402	chr14	1	1	0.0260577	0.184045	0.0339524	0.201528	0.0349823	0.145795	0.00779483
TSSK1B	P16147	chr5	1	1	0.0249058	0.18214	0.0197506	0.184444	0.0630544	0.179229	0.00780737
RASA2	P3160	chr3	0.376684	1	0.0505334	0.210273	0.037647	0.204483	0.0433172	0.157572	0.00781203
C13orf18	P22871	chr13	1	1	0.030481	0.188478	0.0366222	0.204202	0.0278292	0.133899	0.00781639
OR56A3	P16148	chr11	1	1	0.0332308	0.193468	0.0262547	0.193442	0.0356156	0.146389	0.00781791
MTMR9	P21259	chr8	1	1	0.031325	0.189077	0.0366335	0.204202	0.027086	0.133064	0.00781958
CLOCK	P23383	chr4	0.0600198	1	0.0855318	0.240257	0.0984259	0.254682	0.0615413	0.176835	0.00782205
RAD51L3	P25819	chr17	1	1	0.0332783	0.193468	0.028903	0.197521	0.0326169	0.14203	0.00787353
PCDP1	P4858	chr2	1	1	0.0598715	0.218255	0.0558296	0.22086	0.00939354	0.095403	0.00787848
DCAF10	P27972	chr9	1	1	0.029056	0.187405	0.0363319	0.203558	0.0300239	0.137458	0.00793342
ABCG1	P22997	chr21	0.0606855	1	0.0772951	0.232934	0.10039	0.255646	0.0674652	0.18389	0.00794717
PTPN4	P3915	chr2	1	1	0.0368261	0.196901	0.0534563	0.218546	0.0162034	0.112979	0.00797098
MTMR14	P22491	chr3	0.41304	1	0.0820934	0.237467	0.0800991	0.241473	0.0117556	0.101585	0.00797653
CAND2	P25893	chr3	1	1	0.0300303	0.187677	0.0359115	0.203531	0.0296166	0.136949	0.00797867
KLHDC10	P6756	chr7	0.310386	1	0.0349951	0.194982	0.0468058	0.211812	0.0628727	0.179011	0.00798333
LOC282997	NR_026932	chr10	1	1	0.0574625	0.216531	0.0595155	0.223046	0.00935427	0.0953843	0.00798815
ASB15	P26675	chr7	1	1	0.0275889	0.185993	0.0323583	0.200091	0.0359899	0.146927	0.00801373
ZNF781	P17682	chr19	1	1	0.037795	0.198096	0.0378437	0.204871	0.0224883	0.125767	0.00802035
IRF1	P19082	chr5	0.612511	1	0.0456993	0.204528	0.0469494	0.212228	0.0244763	0.129188	0.00802053
ZSCAN21	P6919	chr7	1	1	0.0467734	0.205962	0.0542682	0.218546	0.0126791	0.104301	0.00802371
JUND	P2005	chr19	0.00286841	1	0.289349	0.337868	0.335786	0.360153	0.116149	0.229727	0.00805808
SLC29A3	NR_033414	chr10	1	1	0.0205679	0.174614	0.0280267	0.196187	0.0563099	0.169868	0.00807463
LOC400236	NR_036500	chr14	1	1	0.0435562	0.202458	0.0376403	0.204483	0.0198207	0.121042	0.00808119
GPR132	P16831	chr14	1	1	0.0286643	0.187372	0.0359882	0.203558	0.0315129	0.140213	0.0080835
ERLEC1	P12433	chr2	0.549439	0.749068	0.0359003	0.196623	0.0436058	0.207381	0.0378333	0.149334	0.00808963
MTRNR2L9	P6134	chr6	0.0334552	1	0.187886	0.302696	0.203888	0.310858	0.0254699	0.13108	0.00810817
FSCN3	P15452	chr7	1	1	0.0331218	0.193468	0.0206436	0.186427	0.0477462	0.161808	0.00810897
AGTR1	P11124	chr3	1	1	0.0289298	0.187405	0.0383399	0.205262	0.0294588	0.136621	0.00811414
CAMK1D	P8947	chr10	1	1	0.0363913	0.196623	0.0414109	0.207324	0.02175	0.124385	0.00813295
MYO1A	P7692	chr12	1	1	0.0563702	0.215867	0.0367158	0.204386	0.0158591	0.112883	0.00814142
GIPC2	P29088	chr1	0.268652	1	0.0818596	0.237222	0.104206	0.257876	0.0144388	0.109362	0.0081901
SOCS4	P23401	chr14	1	1	0.0431024	0.201922	0.0519449	0.217861	0.014818	0.110503	0.00820615
SLC36A4	P15410	chr11	0.690934	1	0.0548788	0.213931	0.0752868	0.237947	0.0116723	0.101506	0.00823247
PAXIP1	P25405	chr7	1	1	0.0397666	0.198333	0.0311326	0.198794	0.026955	0.133064	0.00824171
RBP1	P21329	chr3	0.482761	1	0.0338531	0.19379	0.0415561	0.207324	0.0491705	0.163276	0.00824585
KCNK1	P19363	chr1	0.100836	1	0.0669529	0.225205	0.0835784	0.245208	0.059216	0.174471	0.00824933
HERC5	P12507	chr4	0.236038	1	0.0437679	0.202573	0.0439551	0.207381	0.0736172	0.19008	0.00825226
PLEKHH1	P15847	chr14	1	1	0.0244985	0.18214	0.0243034	0.191491	0.0561499	0.169772	0.00825268
FOXO3	P27866	chr6	0.268539	1	0.0595307	0.217981	0.0579854	0.222512	0.0362001	0.147282	0.00827547
FANCD2	P9558	chr3	1	1	0.0352931	0.19565	0.0371504	0.204483	0.025598	0.131232	0.00827664
ITGA2	P21862	chr5	0.590841	1	0.0285313	0.187372	0.0314489	0.198958	0.0636838	0.180156	0.00831285
NAAA	P1978	chr4	0.453232	1	0.0438413	0.202573	0.0355395	0.202879	0.0478189	0.161919	0.00831411
SEMA6D	P9822	chr15	1	1	0.0228416	0.18084	0.0351918	0.202565	0.0420457	0.155715	0.0083194
HMGN2	P24423	chr1	0.0897835	0.360014	0.158737	0.287144	0.153957	0.287842	0.0154047	0.111715	0.00831991
GAB4	P9795	chr22	1	1	0.0475932	0.206942	0.0537934	0.218546	0.0132124	0.105725	0.00832457
DGKG	P20495	chr3	1	1	0.0469159	0.205962	0.0522736	0.218017	0.0138119	0.10707	0.0083331
STXBP5L	P20090	chr3	1	1	0.0291663	0.187405	0.0427791	0.207381	0.0271765	0.1331	0.00833948
MYC	P3713	chr8	0.047791	1	0.0624603	0.222207	0.0699764	0.234209	0.162362	0.266751	0.00834061
MBTD1	P1694	chr17	1	1	0.0447588	0.203635	0.0480257	0.213916	0.0157804	0.112883	0.00834179
TRMT1	P28289	chr19	0.213748	1	0.0412081	0.199252	0.0466363	0.211511	0.0831998	0.200251	0.00838822
NECAB2	P12939	chr16	1	1	0.065168	0.22393	0.0646348	0.228062	0.00811638	0.0899864	0.00839009
HIP1	P25744	chr7	1	1	0.0457695	0.204643	0.0566439	0.221511	0.0132043	0.105725	0.00839838
TMEM55A	P16047	chr8	0.858786	1	0.0254069	0.182439	0.0317344	0.19928	0.0495142	0.163338	0.00840769
HNRNPK	P16582	chr9	0.120112	0.406	0.125303	0.268371	0.101547	0.256678	0.022438	0.125696	0.00840916
OSBPL2	P7836	chr20	0.0569598	1	0.152394	0.284242	0.156581	0.288944	0.025353	0.130992	0.00843933
RPRD1A	P21087	chr18	0.930231	1	0.0353541	0.19565	0.0325959	0.200805	0.0321523	0.141319	0.00844078
ECE2	P11196	chr3	1	1	0.0423586	0.201002	0.0439291	0.207381	0.0185231	0.118682	0.0084408
SH2D4A	P8973	chr8	0.714238	1	0.0720765	0.229311	0.0890305	0.247588	0.00755521	0.0885716	0.00846976
SDC3	P2376	chr1	1	1	0.0437726	0.202573	0.0397885	0.207324	0.0198839	0.121042	0.00847034
SERPINE1	P9592	chr7	0.0309622	0.201009	0.126752	0.269732	0.105818	0.259122	0.0835198	0.200313	0.00848004
PHACTR4	P22770	chr1	1	1	0.0693036	0.228088	0.061347	0.224984	0.00816981	0.0902413	0.00848906
EFHA2	P1157	chr8	1	1	0.0375494	0.197998	0.0339877	0.201528	0.0272373	0.1331	0.0084938
LOC100132273	NR_034118	chr22	1	1	0.0503987	0.210273	0.0489585	0.214612	0.0140957	0.108058	0.00849733
MZT1	P1759	chr13	0.167985	1	0.114339	0.261578	0.122197	0.270585	0.0148534	0.110607	0.00851199
SAMD4A	P8271	chr14	1	1	0.0367755	0.196901	0.0259756	0.193344	0.0366041	0.147787	0.00853089
RBP2	P8919	chr3	1	1	0.0762516	0.231916	0.107292	0.2602	0.00427615	0.0758796	0.008534
NBPF16+NBPF15	#N/A	#N/A	1	1	0.0284276	0.187372	0.0296823	0.197834	0.0415232	0.154967	0.0085436
ALDH9A1	P16519	chr1	0.978467	1	0.0210246	0.174992	0.0207509	0.186477	0.0821703	0.19949	0.00855082
GLRB	P27805	chr4	1	1	0.0251114	0.18214	0.0180243	0.17951	0.0776557	0.19516	0.00856358
C6orf168	P28386	chr6	1	1	0.0232222	0.18214	0.02792	0.196187	0.0543337	0.168117	0.00857791
MIR329-2	NR_029968	chr14	1	1	0.0530255	0.212185	0.0749488	0.237947	0.00888406	0.0936015	0.00859211
CTNNB1	P17828	chr3	0.163913	0.452348	0.126664	0.269732	0.135907	0.278873	0.0125594	0.103997	0.00861574
TP53I3	P4181	chr2	0.525654	1	0.0304497	0.188478	0.0380851	0.204925	0.0586383	0.173342	0.00867067
TMEM68	P8200	chr8	0.268537	1	0.0696965	0.228283	0.0588537	0.222512	0.0325164	0.14203	0.00868352
C22orf36	P20416	chr22	1	1	0.0270419	0.185192	0.0281812	0.196249	0.04705	0.160969	0.00869037
FAM115A	P19615	chr7	0.814427	1	0.0239806	0.18214	0.030516	0.198559	0.0602213	0.175621	0.00869677
SLC26A6	P3405	chr3	1	1	0.0347845	0.194982	0.0394167	0.207324	0.0263334	0.132393	0.00873499
MSH6	P133	chr2	0.66671	1	0.0254146	0.182439	0.0349541	0.202433	0.0614002	0.176769	0.00878133
CTDSP2	P22982	chr12	0.867253	1	0.0214925	0.176877	0.0237081	0.190464	0.0827283	0.199724	0.0088156
NDUFB8	P17531	chr10	0.158279	0.452348	0.120901	0.266097	0.113604	0.264595	0.0168363	0.113784	0.00882322
MANSC1	P25607	chr12	0.324572	1	0.0573434	0.216531	0.0484887	0.214446	0.040719	0.154109	0.0088493
FAM54B	P17253	chr1	0.679983	1	0.0801081	0.235044	0.0681739	0.231893	0.01002	0.0971782	0.00893115
NFKB2	P5785	chr10	0.178216	1	0.056858	0.216381	0.0533838	0.218546	0.0691028	0.185246	0.00896128
PNOC	P3750	chr8	1	1	0.0380572	0.19814	0.0476235	0.213164	0.0206918	0.122842	0.00898277
AKAP11	P27280	chr13	0.505903	1	0.04264	0.201395	0.0537387	0.218546	0.0324574	0.14188	0.00900455
DCN	P7867	chr12	0.414027	1	0.05873	0.217529	0.0604599	0.224117	0.0256286	0.131307	0.00901364
IGSF5	P13013	chr21	1	1	0.0489073	0.209009	0.0519768	0.217861	0.0148723	0.110607	0.00903629
DCTD	P13152	chr4	0.667766	1	0.0514803	0.210585	0.0508238	0.216717	0.0216429	0.124262	0.00903762
HERC2P7	NR_036470	chr15	1	1	0.0297966	0.187677	0.026387	0.193442	0.0482514	0.162145	0.00905941
INPP5A	P19103	chr10	1	1	0.0376314	0.197998	0.0483409	0.214446	0.0209905	0.123214	0.00910283
PDXDC2P	NR_003610	chr16	1	1	0.0336677	0.193619	0.0311054	0.198775	0.0365498	0.147787	0.00911898
GRB7	P24007	chr17	0.376694	1	0.0404871	0.19839	0.0465949	0.211469	0.0538671	0.167555	0.0091195
ZNF471	P9838	chr19	1	1	0.0366242	0.196901	0.0343623	0.201566	0.0305264	0.138142	0.00914362
CPLX1	P15441	chr4	1	1	0.0474261	0.206649	0.0476677	0.213246	0.0170398	0.114681	0.00916191
LITAF	P7593	chr16	0.336247	1	0.046056	0.205143	0.0594597	0.223046	0.0418913	0.155394	0.00917099
CCDC152	P4193	chr5	1	1	0.0312069	0.188711	0.0398769	0.207324	0.0310169	0.139265	0.00917534
GRIK2	P26664	chr6	1	1	0.0336659	0.193619	0.0451693	0.209041	0.0254321	0.131059	0.00918847
ISCU	P12332	chr12	0.514338	1	0.0608722	0.219889	0.0593462	0.223046	0.0208488	0.122965	0.00919981
USP3	P4131	chr15	0.468866	1	0.034794	0.194982	0.036482	0.203951	0.0651572	0.181384	0.00920685
THBS2	P15546	chr6	0.0190107	1	0.12662	0.269732	0.127136	0.273451	0.126774	0.239062	0.00921003
CYP4F8	P26556	chr19	1	1	0.0377416	0.198096	0.0308991	0.198663	0.0332768	0.142787	0.00921174
TFPI2	P3613	chr7	0.134836	0.417787	0.0632376	0.223285	0.0702223	0.234304	0.0649573	0.18114	0.00922699
RAB11FIP4	P16715	chr17	1	1	0.0395854	0.198333	0.0396528	0.207324	0.0247824	0.129473	0.00922805
FGF7	P2442	chr15	0.376684	1	0.0425148	0.201028	0.0543076	0.218546	0.0448127	0.15861	0.009241
CYP46A1	P24982	chr14	1	1	0.0442523	0.203165	0.0389332	0.206822	0.0227595	0.126335	0.00928239
FAM171B	P25773	chr2	0.164229	1	0.0695768	0.228283	0.083342	0.244949	0.0411819	0.154461	0.00928343
PSORS1C3	NR_026816_2	chr6	1	1	0.0333233	0.193468	0.0424328	0.207381	0.0277358	0.133899	0.00928353
PHF10	P15724	chr6	0.950284	1	0.0480959	0.207287	0.0259543	0.193344	0.033089	0.142781	0.00928923
LDLRAD2	P24043	chr1	1	1	0.0226127	0.180069	0.028346	0.196249	0.061441	0.176769	0.00931208
AFG3L1P	NR_003226	chr16	1	1	0.0235181	0.18214	0.0240995	0.190984	0.0694894	0.185557	0.00931248
GCOM1+GRINL1A	#N/A	#N/A	0.0571398	1	0.113176	0.260934	0.132646	0.276843	0.0459536	0.159944	0.00931847
OXA1L	P9106	chr14	0.654825	1	0.0424848	0.201002	0.0495875	0.215227	0.0285809	0.135133	0.00932001
NEK3	P21277	chr13	1	1	0.0464326	0.205594	0.0351325	0.202565	0.0242243	0.128353	0.00933544
ADAM12	P13396	chr10	1	1	0.0592179	0.217937	0.0664572	0.230053	0.010074	0.0971782	0.00935782
NPFF	P27190	chr12	1	1	0.0270161	0.185186	0.0293058	0.197521	0.0503928	0.164443	0.00940144
MYL6B	P17077	chr12	0.622636	1	0.040533	0.19839	0.0431958	0.207381	0.036627	0.147787	0.00940685
EPHA1	P27420	chr7	1	1	0.0438259	0.202573	0.0543058	0.218546	0.0167783	0.113784	0.00940746
OXCT1	P15436	chr5	0.490396	1	0.0298187	0.187677	0.0359049	0.203531	0.0762691	0.193093	0.00942679
ZNF33B	P28271	chr10	1	1	0.0327669	0.192755	0.0358726	0.203531	0.0340975	0.14444	0.00943292
MYOF	P242	chr10	0.312368	1	0.0586476	0.217529	0.0663981	0.230042	0.0329506	0.142671	0.00943316
FRMD4A	P19811	chr10	1	1	0.0332405	0.193468	0.0254471	0.193271	0.047455	0.16136	0.00944357
TOMM7	P20850	chr7	0.133651	0.417278	0.123685	0.267612	0.108505	0.260805	0.0224611	0.125739	0.00946889
PCDH17	P26594	chr13	1	1	0.0287511	0.187372	0.0368986	0.204472	0.0381009	0.149743	0.00949181
DNTT	P15003	chr10	1	1	0.0275676	0.185993	0.0188544	0.180948	0.0779845	0.195466	0.00951145
RPL27	P10824	chr17	0.0153842	0.146328	0.102833	0.252967	0.121366	0.270195	0.211909	0.30501	0.00953777
CALCOCO2	P8205	chr17	0.660438	1	0.0254633	0.182439	0.030112	0.198439	0.0803524	0.19741	0.00953827
ALOX5AP	P10173	chr13	0.0869773	1	0.102904	0.252967	0.109396	0.261485	0.0416837	0.15504	0.00955967
SNORD89	NR_003070	chr2	0.376866	1	0.0938086	0.247228	0.108104	0.260636	0.010723	0.0986802	0.00958844
MIR429	NR_029957	chr1	1	1	0.0299319	0.187677	0.0261357	0.193442	0.0526681	0.16628	0.00962626
ST7+ST7OT3	#N/A	#N/A	0.0682113	1	0.114553	0.261765	0.130425	0.275189	0.0405291	0.153984	0.00964379
DTX4	P13648	chr11	1	1	0.0437859	0.202573	0.0466014	0.211469	0.0202725	0.12223	0.00965436
MYO15B	NR_003587	chr17	1	1	0.0285218	0.187372	0.0338159	0.201528	0.0429505	0.157033	0.0096646
SSU72	P11966	chr1	0.214544	1	0.135022	0.274724	0.124805	0.272031	0.0114601	0.100191	0.00966585
AGXT2L2	P18494	chr5	1	1	0.0370757	0.196961	0.0413886	0.207324	0.0271113	0.133064	0.00969495
psiTPTE22	NR_001591	chr22	1	1	0.0311388	0.188522	0.0378514	0.204871	0.0353041	0.146069	0.00969638
C8orf85	P17188	chr8	1	1	0.0323377	0.191747	0.025343	0.193271	0.0507875	0.164625	0.00969826
NANOS1	P4144	chr10	1	1	0.0412082	0.199252	0.0454366	0.209421	0.0222502	0.125149	0.00970482
ADRA2B	P7048	chr2	1	1	0.0363898	0.196623	0.048658	0.214446	0.0235717	0.127778	0.00971797
LIX1L	P28862	chr1	0.350194	1	0.0655215	0.224155	0.0781386	0.239728	0.0232942	0.127213	0.0097226
S100A11	P2181	chr1	0.202116	0.507797	0.0381969	0.19817	0.0463014	0.210961	0.116964	0.230728	0.00973036
SIRPB1	P14281	chr20	1	1	0.0532148	0.212394	0.0728334	0.236306	0.0107877	0.0990242	0.00973057
CAMK1G	P14411	chr1	1	1	0.0285607	0.187372	0.0310638	0.198663	0.0471467	0.160969	0.00973361
EPHB1	P26908	chr3	1	1	0.0298455	0.187677	0.0367661	0.204386	0.0382002	0.150062	0.0097487
NSL1	P14830	chr1	1	1	0.0642441	0.223655	0.0490316	0.214612	0.0133115	0.105973	0.00975109
SNRNP25	P13157	chr16	0.179834	1	0.137205	0.27555	0.105567	0.259122	0.0161283	0.112979	0.00976461
MTERFD3	P14128	chr12	1	1	0.0418677	0.200318	0.0370491	0.204483	0.0270931	0.133064	0.00976722
ALG10	P19495	chr12	1	1	0.0267245	0.184887	0.0223226	0.189121	0.070743	0.187049	0.00979733
SHOC2	P5893	chr10	0.975473	1	0.0362619	0.196623	0.0509909	0.216784	0.0234797	0.127532	0.00982242
NUDT13	P24359	chr10	1	1	0.0371361	0.197136	0.0450649	0.209041	0.0253966	0.131016	0.00984833
FBL	P13911	chr19	0.235357	0.528852	0.0818251	0.237222	0.0730058	0.236306	0.0302391	0.137829	0.0098505
HAP1	P16674	chr17	1	1	0.0309202	0.188478	0.0279518	0.196187	0.0492866	0.163276	0.00986449
FGA	P21417	chr4	0.0438465	1	0.0885175	0.24314	0.0984125	0.254682	0.111809	0.226277	0.00988299
UNC93A	P16104	chr6	1	1	0.0469166	0.205962	0.0498895	0.215227	0.0182903	0.118007	0.0099008
ANKRD43	P20799	chr5	1	1	0.033658	0.193619	0.0441605	0.207496	0.0288715	0.135507	0.00991814
NCF2	P11511	chr1	0.185912	1	0.0615965	0.221145	0.0752619	0.237947	0.0498847	0.163832	0.00993176
CCDC42B	P25841	chr12	1	1	0.0332578	0.193468	0.0316585	0.19928	0.0412771	0.154512	0.0100107
MRPL17	P14441	chr11	0.15867	1	0.123855	0.267612	0.0757843	0.238602	0.0294503	0.136621	0.0100782
CPT2	P23309	chr1	1	1	0.0303102	0.188478	0.0376291	0.204483	0.0384699	0.15044	0.0100809
CERK	P17356	chr22	0.46531	1	0.0565216	0.216168	0.0610069	0.224969	0.0273567	0.133186	0.0100837
MAN2A1	P5832	chr5	0.567627	1	0.0379438	0.198096	0.0437638	0.207381	0.0466637	0.160789	0.010099
NBEAL2	P28333	chr3	0.213214	1	0.0445812	0.203404	0.0472578	0.212686	0.0980215	0.213615	0.0101069
FHL2	P22145	chr2	0.977016	1	0.0308358	0.188478	0.042831	0.207381	0.0342284	0.144732	0.0101298
C11orf67	P5745	chr11	0.74693	1	0.0336382	0.193619	0.0436862	0.207381	0.0402963	0.153526	0.0101404
ARHGEF40	P18769	chr14	0.213214	1	0.0697516	0.228283	0.0780634	0.239728	0.0380986	0.149743	0.0101405
ARL3	P6852	chr10	0.592197	1	0.0336625	0.193619	0.0358103	0.203531	0.0619831	0.177421	0.0101433
SLC22A15	P15181	chr1	1	1	0.0237921	0.18214	0.0290281	0.197521	0.0644475	0.180927	0.0101873
OTX1	P6625	chr2	1	1	0.0300962	0.187677	0.0370312	0.204483	0.0399615	0.152888	0.0101918
TGFBR2	P9443	chr3	0.691251	1	0.036313	0.196623	0.0371708	0.204483	0.0478781	0.161919	0.0102145
DCTN5	NR_037573	chr16	0.0601643	1	0.101422	0.252231	0.0858833	0.246069	0.085282	0.202213	0.0102179
WDR17	P50	chr4	1	1	0.0235933	0.18214	0.0288874	0.197521	0.0655953	0.181815	0.0102202
DGUOK	P21885	chr2	0.403416	1	0.105248	0.25545	0.113144	0.264514	0.00930866	0.0953144	0.0102222
TNFSF10	P22823	chr3	0.287977	1	0.101207	0.25219	0.12592	0.272892	0.012205	0.103065	0.0102346
U2AF1L4	P14849	chr19	1	1	0.032339	0.191747	0.0363078	0.203558	0.0384135	0.15044	0.0102866
PARD3	P24676	chr10	0.720552	1	0.065558	0.224155	0.0728608	0.236306	0.0131131	0.105525	0.0102915
AK5	P17228	chr1	1	1	0.0335997	0.193619	0.0414027	0.207324	0.0325824	0.14203	0.0103237
MKL1	P5605	chr22	0.376694	1	0.0428227	0.201441	0.0421683	0.207381	0.0668696	0.183597	0.0103504
KPNA5	P21194	chr6	0.268537	1	0.0516368	0.210831	0.0573452	0.222335	0.0572346	0.171225	0.0103546
SOCS5	P20150	chr2	0.37751	1	0.0710011	0.229311	0.0948034	0.252363	0.0179179	0.116865	0.0103578
MIR181B1	NR_029612	chr1	1	1	0.0295949	0.187677	0.0178465	0.179112	0.0862096	0.202884	0.0103582
FOXN2	P23998	chr2	1	1	0.0464946	0.205758	0.0675614	0.231532	0.0145347	0.109554	0.0103789
LOC100128554	NR_015398	chr12	1	1	0.0288686	0.187405	0.0381746	0.204925	0.0414425	0.154807	0.0103813
SMYD5	P22479	chr2	0.536271	1	0.0410858	0.199252	0.0386992	0.206782	0.0535853	0.16739	0.0103844
PANX1	P27383	chr11	0.197301	1	0.0649244	0.22393	0.0693257	0.232936	0.0516242	0.165024	0.01041
RCOR3	P4469	chr1	0.268537	1	0.0534677	0.212577	0.0622006	0.22558	0.0514475	0.164993	0.010427
ADIPOR1	P14268	chr1	0.521421	1	0.039546	0.198333	0.0464655	0.211436	0.0479979	0.16202	0.0104339
PROC	P16728	chr2	1	1	0.0397605	0.198333	0.0330107	0.201339	0.035071	0.145852	0.0104411
SORL1	P23078	chr11	0.884838	1	0.0282168	0.187372	0.0345403	0.202045	0.0534952	0.16739	0.0104579
ELMOD1	P16801	chr11	1	1	0.0450909	0.20414	0.0445086	0.208255	0.0230565	0.126826	0.0104811
CACNA1D	P8670	chr3	0.654447	1	0.028726	0.187372	0.0347249	0.202246	0.0709198	0.187161	0.0104852
LPPR5	P10289	chr1	1	1	0.107912	0.257971	0.0799714	0.241473	0.00536491	0.0801034	0.0104853
FRMD6	P8925	chr14	1	1	0.0496906	0.209709	0.0422938	0.207381	0.0221338	0.124994	0.0105215
VAMP2	P12401	chr17	0.115127	1	0.072445	0.229335	0.0997556	0.255294	0.0561018	0.169767	0.0105479
KIAA1279	P12364	chr10	0.998996	1	0.0285727	0.187372	0.0319403	0.19928	0.0512764	0.16488	0.0105599
PTPRF	P26083	chr1	0.21998	1	0.0652061	0.22393	0.0680207	0.231719	0.0479381	0.161922	0.0105638
SDHAP2	NR_003265	chr3	1	1	0.0437107	0.202573	0.0484847	0.214446	0.0221468	0.124994	0.0105907
EDN1	P7183	chr6	0.249504	1	0.0401655	0.198333	0.0448908	0.209041	0.104369	0.218746	0.0105935
SLC34A2	P22544	chr4	0.0847542	1	0.0964967	0.249935	0.118665	0.268352	0.0484456	0.162288	0.0106041
APPBP2	P11036	chr17	0.243856	1	0.0453273	0.204254	0.0462167	0.210961	0.0921329	0.207969	0.0106122
PSEN2	P18220	chr1	0.0992259	1	0.0824276	0.238098	0.0823617	0.24377	0.06987	0.186184	0.0106123
FBXL4	P24781	chr6	0.156937	1	0.0609909	0.220028	0.0520409	0.217977	0.0950376	0.210549	0.0106574
NADSYN1	P9191	chr11	0.180206	1	0.0574866	0.216531	0.0618307	0.225133	0.0740102	0.190184	0.0106682
LHFPL4	P15194	chr3	1	1	0.0267164	0.184887	0.0362259	0.203558	0.0490538	0.163276	0.0106796
NRCAM	P1912	chr7	0.650736	1	0.0277499	0.186677	0.0349517	0.202433	0.075327	0.191593	0.0106907
TMEM51	P5690	chr1	0.115619	1	0.0765916	0.232005	0.0819303	0.243271	0.0655934	0.181815	0.0106984
LPIN3	P7815	chr20	1	1	0.0396589	0.198333	0.0401694	0.207324	0.0299259	0.137333	0.0107123
SACS	P18714	chr13	1	1	0.0192832	0.171816	0.0254461	0.193271	0.0971797	0.212591	0.010714
OR51E2	P11342	chr11	1	1	0.0300996	0.187677	0.0328932	0.201339	0.0482608	0.162145	0.0107299
P2RX6P	NR_002829	chr22	1	1	0.0316107	0.189618	0.0221081	0.188756	0.068727	0.185045	0.0107707
SLIT2	P8966	chr4	1	1	0.028193	0.187372	0.0346133	0.202045	0.049276	0.163276	0.0107799
PKIA	P25221	chr8	1	1	0.0407134	0.198565	0.0405237	0.207324	0.0292025	0.136046	0.0107952
C1orf53	P13201	chr1	1	1	0.081233	0.236228	0.0664279	0.230048	0.00897571	0.0940311	0.0108368
KLK13	P17021	chr19	1	1	0.0600782	0.21845	0.036978	0.204483	0.0218719	0.12486	0.0108623
REM2	P28881	chr14	1	1	0.029429	0.187677	0.0368186	0.204386	0.0449562	0.158881	0.0108821
H6PD	P8672	chr1	1	1	0.0492534	0.209397	0.055478	0.220556	0.0178815	0.116859	0.0109065
ACOT1	P7991	chr14	1	1	0.0348312	0.194982	0.0445093	0.208255	0.0316694	0.140393	0.010945
DACT1	P29188	chr14	1	1	0.0401504	0.198333	0.042929	0.207381	0.028605	0.135133	0.0109786
LRRC2	P9116	chr3	1	1	0.0272691	0.185642	0.0455529	0.209606	0.0397594	0.152612	0.0109924
GPR19	P28316	chr12	1	1	0.0388097	0.198333	0.0281355	0.196249	0.045264	0.159306	0.0109983
A2M	P3233	chr12	0.386625	1	0.0779345	0.233354	0.0727274	0.236306	0.0225939	0.126086	0.0110124
EIF4E2	P5432	chr2	0.16814	0.452348	0.143985	0.280086	0.162316	0.292321	0.0126105	0.103997	0.0110193
KLHDC8A	P25899	chr1	0.8724	1	0.0307713	0.188478	0.0249157	0.192842	0.0746914	0.190803	0.0110847
TOX3	P3913	chr16	1	1	0.0363821	0.196623	0.0376182	0.204483	0.0365899	0.147787	0.0111041
ONECUT1	P16834	chr15	1	1	0.055856	0.2151	0.0651919	0.228464	0.0137568	0.10707	0.0111066
GOLGA6L5	NR_003246	chr15	1	1	0.0334318	0.193617	0.0307558	0.198663	0.0487563	0.162812	0.0111129
PAFAH1B1	P22635	chr17	0.62247	1	0.0381408	0.19814	0.052483	0.218493	0.0402852	0.153526	0.0111233
RLTPR	P26192	chr16	1	1	0.0449645	0.204041	0.0416363	0.207374	0.0268527	0.133064	0.0111356
SNCA	P24077	chr4	1	1	0.04016	0.198333	0.0350361	0.202565	0.0357746	0.146412	0.011146
RALYL	P27302	chr8	1	1	0.0320185	0.190673	0.0316671	0.19928	0.0497797	0.163767	0.011168
MAPK8IP1	P9169	chr11	0.214906	1	0.0542437	0.213085	0.0588922	0.222512	0.073668	0.19008	0.0111844
PDE8B	P28520	chr5	0.169138	1	0.0383404	0.198289	0.0586373	0.222512	0.133973	0.244557	0.0112439
FNBP4	P22868	chr11	0.514665	1	0.0842646	0.239628	0.063547	0.227353	0.0185489	0.118682	0.0112721
KAZALD1	P17961	chr10	1	1	0.0315875	0.189618	0.0290297	0.197521	0.0560684	0.169767	0.0113194
RFC5	P13464	chr12	1	1	0.0575037	0.216531	0.0685495	0.232208	0.0130663	0.105522	0.0113341
SEMA7A	P6567	chr15	0.0605392	1	0.0967365	0.250041	0.0971239	0.254024	0.0907296	0.207241	0.0113503
PPIC	P9098	chr5	0.114108	1	0.0806862	0.235636	0.10471	0.258257	0.0537168	0.167519	0.0113792
ISOC1	P2217	chr5	0.391459	1	0.0398366	0.198333	0.0301229	0.198439	0.110413	0.225033	0.011392
SGK494	P10218	chr17	1	1	0.026988	0.185186	0.0257354	0.193271	0.0748441	0.190947	0.0114106
ZNF69	P27070	chr19	1	1	0.0530332	0.212185	0.0746075	0.237947	0.0131489	0.105525	0.0114175
LOC100499484+LOC57653+C9orf174	#N/A	#N/A	1	1	0.0577186	0.216804	0.0611836	0.224969	0.0147625	0.110289	0.0114346
ZNF280B	P4437	chr22	1	1	0.0367127	0.196901	0.0521847	0.218017	0.0272839	0.133142	0.0114568
SLC39A7	P13695	chr6	0.0601493	1	0.175597	0.296193	0.196392	0.308299	0.0252834	0.130848	0.0114845
TBX3	P20078	chr12	0.213771	1	0.073293	0.229982	0.0658534	0.229511	0.0508468	0.164625	0.0114873
ST3GAL1	P20957	chr8	0.289064	1	0.0669567	0.225205	0.0670031	0.230615	0.0405109	0.153984	0.011499
FAM24B	P1664	chr10	1	1	0.0419471	0.200318	0.0340867	0.201528	0.0367769	0.148003	0.0115068
ZNF384	P25840	chr12	0.552816	1	0.0578756	0.216981	0.0387325	0.206822	0.0424573	0.155936	0.0115115
COX6C	P7346	chr8	0.211105	0.510899	0.105251	0.25545	0.110605	0.262263	0.0214107	0.123824	0.011512
FBXO16	P17775	chr8	1	1	0.0272526	0.185642	0.0293709	0.197521	0.0657991	0.181951	0.01152
ANO3	P18230	chr11	1	1	0.0745127	0.231276	0.0507208	0.21652	0.0139436	0.107556	0.0115248
VSIG10	P25681	chr12	1	1	0.0338274	0.19379	0.0413546	0.207324	0.0377603	0.149118	0.0115448
GSTA3	P21807	chr6	1	1	0.0465567	0.205922	0.033068	0.201339	0.0343742	0.144831	0.0115602
REC8	P797	chr14	0.823425	1	0.058049	0.217254	0.0537124	0.218546	0.0206223	0.122842	0.0115642
DSC2	P21272	chr18	0.227959	1	0.0794694	0.235005	0.0992531	0.25495	0.0295451	0.136712	0.0115925
CXCL2	P16354	chr4	0.00701611	1	0.205745	0.30772	0.183443	0.303616	0.201012	0.297548	0.0116092
REEP4	P27537	chr8	0.871676	1	0.0731466	0.229982	0.060902	0.224969	0.0137082	0.10707	0.0116096
FAM171A1	P22428	chr10	1	1	0.0419112	0.200318	0.043274	0.207381	0.0294432	0.136621	0.0116364
CAPN12	P14521	chr19	1	1	0.0333444	0.193468	0.0340656	0.201528	0.0470682	0.160969	0.0116467
EIF3L	P19933	chr22	0.0812873	0.335823	0.143641	0.28004	0.130932	0.275547	0.0351324	0.145902	0.0116855
CDS2	P13338	chr20	0.702301	1	0.034136	0.194138	0.0389258	0.206822	0.0577486	0.172037	0.0117142
SPATA16	P11032	chr3	1	1	0.0438088	0.202573	0.0402226	0.207324	0.0305949	0.138239	0.0117175
BCL2L15	P16398	chr1	1	1	0.0519344	0.210831	0.0648779	0.228203	0.0160839	0.112979	0.011762
HINT2	P22301	chr9	0.229266	1	0.150071	0.283383	0.154588	0.288399	0.0102215	0.097503	0.0117893
VIM	P5797	chr10	0.0412232	0.22815	0.124095	0.267612	0.135712	0.27875	0.0783355	0.195699	0.0117922
RPL9	P3125	chr4	0.0599092	0.275313	0.0965615	0.249935	0.111693	0.262706	0.084169	0.201184	0.0117922
C3	P18983	chr19	0.00341035	0.0720176	0.309679	0.342372	0.295561	0.342916	0.17425	0.276819	0.0117933
PCYOX1L	P23039	chr5	1	1	0.0572727	0.216531	0.0355091	0.202879	0.0267458	0.133064	0.0117935
C10orf46	P24051	chr10	0.783302	1	0.039098	0.198333	0.0332782	0.201339	0.0534488	0.16739	0.0118062
MYOZ1	P5536	chr10	1	1	0.0471864	0.206302	0.0499449	0.215227	0.0231245	0.12686	0.0118101
GEMIN8P4	NR_002830	chr1	1	1	0.0599066	0.218255	0.0350445	0.202565	0.0259692	0.131775	0.0118135
[truncated: 6,258 more rows]
